# Supplementary material for: Degradation of bamboo lignocellulose by bamboo snout beetle Cyrtotrachelus buqueti in vivo and vitro: efficiency and mechanism
Source: Biotechnol Biofuels. 2019 Apr 1;12:75. doi: 10.1186/s13068-019-1406-y (PMC6442404; doi:10.1186/s13068-019-1406-y)
Supplement: Supplementary file 1 — Additional file 1: Table S1. Number and length of transcripts and unigenes and unigenes annotated in different databases. [file 13068_2019_1406_MOESM1_ESM.xls]

## Sheet: Sheet1
Table S1. Number and length of transcripts and unigenes and unigenes annotated in different databases.
	CCWS	YCWS	CCQS	YCQS
Total clean reads	72931350	70902994	70126886	82949352
Total nucleotides	10939702500	10635449100	10519032900	12442402800
Q20%	97.94	97.28	97.98	97.51
Q30%	96.71	95.76	96.77	96.09
GC%	39.37	40.89	39.91	40.67
	Transcripts		Unigenes
Total number	150456		22776
≥500bp	50380		13788
≥1000bp	23180		8784
N50	1066		2040
Max length	13018		12666
Min length	201		201
All length	99486023		26789637
Mean length	661		1176
	Number of Unigenes		Percentage %
Annotated in CDD	10562		46.37
Annotated in KOG	9088		39.9
Annotated in NR	14212		62.4
Annotated in PFAM	9547		41.92
Annotated in Swissprot	11077		48.63
Annotated in TrEMBL	14274		62.67
Annotated in GO	12362		54.28
Annotated in KEGG	8778		38.54
Annotated in at least one database	14646		64.3
Annotated in all database	4411		19.37
