# Supplementary material for: Degradation of bamboo lignocellulose by bamboo snout beetle Cyrtotrachelus buqueti in vivo and vitro: efficiency and mechanism
Source: Biotechnol Biofuels. 2019 Apr 1;12:75. doi: 10.1186/s13068-019-1406-y (PMC6442404; doi:10.1186/s13068-019-1406-y)
Supplement: Supplementary file 2 — Additional file 2: Table S2. Percentage numbers of the abundant annotated species. [file 13068_2019_1406_MOESM2_ESM.xls]

## Sheet: Sheet1
Table S2. Percentage numbers of the abundant annotated species.
Species	Unigene Number	Percentage
Dendroctonus ponderosae	7404	0.521
Tribolium castaneum	3684	0.259
Oryctes borbonicus	268	0.019
Homo sapiens	165	0.012
Lasius niger	83	0.006
Plutella xylostella	58	0.004
Leptinotarsa decemlineata	57	0.004
Vollenhovia emeryi	48	0.003
Acyrthosiphon pisum	48	0.003
Pantholops hodgsonii	46	0.003
Harpegnathos saltator	46	0.003
Diachasma alloeum	41	0.003
Stegodyphus mimosarum	34	0.002
Parasteatoda tepidariorum	32	0.002
Zootermopsis nevadensis	31	0.002
Diaphorina citri	31	0.002
Camponotus floridanus	31	0.002
Amyelois transitella	31	0.002
Acromyrmex echinatior	31	0.002
Halyomorpha halys	30	0.002
Other	2013	0.142
