# Supplementary material for: Degradation of bamboo lignocellulose by bamboo snout beetle Cyrtotrachelus buqueti in vivo and vitro: efficiency and mechanism
Source: Biotechnol Biofuels. 2019 Apr 1;12:75. doi: 10.1186/s13068-019-1406-y (PMC6442404; doi:10.1186/s13068-019-1406-y)
Supplement: Supplementary file 5 — Additional file 5: Table S4. The CAZyme classification at the family level. [file 13068_2019_1406_MOESM5_ESM.xls]

## Sheet: Table S3
Table S4. CAZy classfication in family level
CAZy_family	Class_Name	cazy_activities	Proteins	Count	dbCAN_Link	CAZy_Link
AA1	AA	Laccase / p-diphenol:oxygen oxidoreductase / ferroxidase (EC 1.10.3.2); ; ferroxidase (EC 1.10.3.-); Laccase-like multicopper oxidase (EC 1.10.3.-)	evgtrinloc3012t0;evgtrinloc11252t0;evgtrinloc15173t0;evgtrinloc17834t0;evgtrinloc48573t0;	5	http://csbl.bmb.uga.edu/dbCAN/family.php?ID=AA1	http://www.cazy.org/AA1.html
AA2	AA	manganese peroxidase (EC 1.11.1.13); versatile peroxidase (EC 1.11.1.16); lignin peroxidase (EC 1.11.1.14); peroxidase (EC 1.11.1.-)	evgtrinloc78522t0;evgtrinloc93804t0;	2	http://csbl.bmb.uga.edu/dbCAN/family.php?ID=AA2	http://www.cazy.org/AA2.html
AA3	AA	cellobiose dehydrogenase (EC 1.1.99.18); glucose 1-oxidase (EC 1.1.3.4); aryl alcohol oxidase (EC 1.1.3.7); alcohol oxidase (EC 1.1.3.13); pyranose oxidase (EC 1.1.3.10)	evgtrinloc627t0;evgtrinloc4444t1;evgtrinloc6364t0;evgtrinloc6554t0;evgtrinloc10230t0;evgtrinloc13823t0;evgtrinloc15876t1;evgtrinloc16132t0;evgtrinloc18072t0;evgtrinloc20226t0;evgtrinloc21246t0;evgtrinloc25475t0;evgtrinloc26973t0;evgtrinloc29560t0;evgtrinloc33273t0;evgtrinloc41969t0;evgtrinloc44166t0;evgtrinloc45170t0;evgtrinloc52025t0;evgtrinloc52076t0;evgtrinloc54987t0;evgtrinloc57850t0;evgtrinl…	28	http://csbl.bmb.uga.edu/dbCAN/family.php?ID=AA3	http://www.cazy.org/AA3.html
AA4	AA	vanillyl-alcohol oxidase (EC 1.1.3.38)	evgtrinloc1184t0;evgtrinloc3356t1;evgtrinloc5777t0;	3	http://csbl.bmb.uga.edu/dbCAN/family.php?ID=AA4	http://www.cazy.org/AA4.html
AA5	AA	Oxidase with oxygen as acceptor (EC 1.1.3.-); galactose oxidase (EC 1.1.3.9); glyoxal oxidase (EC 1.1.3.-)	evgtrinloc1324t0;evgtrinloc2301t0;evgtrinloc4511t1;evgtrinloc4992t0;evgtrinloc5410t0;evgtrinloc8185t1;evgtrinloc11707t1;evgtrinloc12465t1;evgtrinloc12533t0;evgtrinloc17067t0;evgtrinloc19848t0;evgtrinloc44713t0;	12	http://csbl.bmb.uga.edu/dbCAN/family.php?ID=AA5	http://www.cazy.org/AA5.html
AA7	AA	glucooligosaccharide oxidase (EC 1.1.3.-); chitooligosaccharide oxidase (EC 1.1.3.-)	evgtrinloc1184t0;evgtrinloc3356t1;evgtrinloc4032t0;evgtrinloc5777t0;evgtrinloc13145t0;	5	http://csbl.bmb.uga.edu/dbCAN/family.php?ID=AA7	http://www.cazy.org/AA7.html
AA8	AA	Iron reductase domain	evgtrinloc6364t0;evgtrinloc6554t0;evgtrinloc10230t0;evgtrinloc13823t0;evgtrinloc15876t1;evgtrinloc18072t0;evgtrinloc20226t0;evgtrinloc21246t0;evgtrinloc25475t0;evgtrinloc26973t0;evgtrinloc29560t0;evgtrinloc41969t0;evgtrinloc44166t0;evgtrinloc52025t0;evgtrinloc52076t0;evgtrinloc54987t0;evgtrinloc57850t0;evgtrinloc58417t0;evgtrinloc59725t0;evgtrinloc65498t0;evgtrinloc77660t0;evgtrinloc105863t0;	22	http://csbl.bmb.uga.edu/dbCAN/family.php?ID=AA8	http://www.cazy.org/AA8.html
CBM13	CBM	Modules of approx. 150 residues which always appear as a threefold internal repeat. The only apparent exception to this, xylanase II of Actinomadura sp. FC7 (GenBank U08894), is in fact not completely sequenced. These modules were first identified in several plant lectins such as ricin or agglutinin of Ricinus communis which bind galactose residues. The three-dimensional structure of a plant lect…	evgtrinloc1193t1;evgtrinloc5157t0;evgtrinloc5489t1;evgtrinloc6740t0;evgtrinloc7552t0;evgtrinloc8245t0;evgtrinloc10948t0;evgtrinloc12899t1;	8	http://csbl.bmb.uga.edu/dbCAN/family.php?ID=CBM13	http://www.cazy.org/CBM13.html
CBM14	CBM	Modules of approx. 70 residues. The chitin-binding function has been demonstrated in several cases. These modules are found attached to a number of chitinase catalytic domains, but also in non-catalytic proteins either in isolation or as multiple repeats; chitin binding (EC IIa.chitin)	evgtrinloc76t0;evgtrinloc243t0;evgtrinloc263t0;evgtrinloc611t1;evgtrinloc815t0;evgtrinloc833t2;evgtrinloc1014t0;evgtrinloc1415t0;evgtrinloc1465t0;evgtrinloc1738t0;evgtrinloc2234t0;evgtrinloc2462t0;evgtrinloc2522t0;evgtrinloc2812t0;evgtrinloc3047t0;evgtrinloc4218t0;evgtrinloc4596t0;evgtrinloc4629t0;evgtrinloc4637t0;evgtrinloc4829t0;evgtrinloc5677t0;evgtrinloc6122t0;evgtrinloc8504t0;evgtrinloc8821t…	49	http://csbl.bmb.uga.edu/dbCAN/family.php?ID=CBM14	http://www.cazy.org/CBM14.html
CBM32	CBM	Binding to galactose and lactose has been demonstrated for the module of Micromonospora viridifaciens sialidase (PMID: 16239725). Binding to polygalacturonic acid has been shown for a Yersinia member (PMID: 17292916). Binding to LacNAc (beta-D-galactosyl-1,4-beta-D-N-acetylglucosamine) has been shown for an N-acetylglucosaminidase from Clostridium perfingens (PMID: 16990278).	evgtrinloc2347t0;evgtrinloc8878t0;evgtrinloc13956t0;evgtrinloc25583t0;evgtrinloc26634t0;	5	http://csbl.bmb.uga.edu/dbCAN/family.php?ID=CBM32	http://www.cazy.org/CBM32.html
CBM35	CBM	Modules of approx. 130 residues. A module that is conserved in three Cellvibrio xylan-degrading enzymes binds to xylan and the interaction is calcium dependent, while a module from a Cellvibrio mannanase binds to decorated soluble mannans and mannooligosaccharides. A module in a Phanerochaete chrysosporium galactan 1,3-beta-galactosidase binds to beta-galactan.	evgtrinloc10129t0;	1	http://csbl.bmb.uga.edu/dbCAN/family.php?ID=CBM35	http://www.cazy.org/CBM35.html
CBM37	CBM	Modules of approx. 100 residues, conserved in numerous R. albus polysaccharide-degrading enzymes and other proteins from this bacterium. Several members of CBM37 have been shown to exhibit rather broad binding specificity to xylan, chitin, microcrystalline and phosphoric-acid swollen cellulose, as well as more heterogeneous substrates, such as alfalfa cell walls, banana stem and wheat straw.	evgtrinloc6463t0;evgtrinloc8700t0;evgtrinloc10742t0;evgtrinloc27136t0;	4	http://csbl.bmb.uga.edu/dbCAN/family.php?ID=CBM37	http://www.cazy.org/CBM37.html
CBM39	CBM	Modules generally found at the N-terminus of a GH16 module (itself frequently lacking a catalytic machinery) and more seldomly in isolation. The beta-1,3-glucan binding function has been demonstrated, along with binding to lipopolysaccharide and lipoteichoic acid.	evgtrinloc2951t0;evgtrinloc3256t0;	2	http://csbl.bmb.uga.edu/dbCAN/family.php?ID=CBM39	http://www.cazy.org/CBM39.html
CBM4	CBM	Modules of approx. 150 residues found in bacterial enzymes. Binding of these modules has been demonstrated with xylan, beta-1,3-glucan, beta-1,3-1,4-glucan, beta-1,6-glucan and amorphous cellulose but not with crystalline cellulose.	evgtrinloc85698t0;	1	http://csbl.bmb.uga.edu/dbCAN/family.php?ID=CBM4	http://www.cazy.org/CBM4.html
CBM40	CBM	Modules of approx. 200 residues, found at the N-terminus of GH33 sialidases. Can also be found inserted in the beta-propeller of GH33 sialidases. The sialic acid binding function has been demonstrated for the N-terminal CBM40 of Vibrio cholerae sialidase (Moustafa et al. (2004) J Biol Chem 279:40819-26) (PMID: 15226294).	evgtrinloc8126t0;	1	http://csbl.bmb.uga.edu/dbCAN/family.php?ID=CBM40	http://www.cazy.org/CBM40.html
CBM44	CBM	The C-terminal CBM44 module of the Clostridium thermocellum enzyme has been demonstrated to bind equally well cellulose and xyloglucan	evgtrinloc13825t1;	1	http://csbl.bmb.uga.edu/dbCAN/family.php?ID=CBM44	http://www.cazy.org/CBM44.html
CBM47	CBM	Modules of approx 150 residues. Fucose-binding activity demonstrated	evgtrinloc414t1;	1	http://csbl.bmb.uga.edu/dbCAN/family.php?ID=CBM47	http://www.cazy.org/CBM47.html
CBM48	CBM	Modules of approx. 100 residues with glycogen-binding function, appended to GH13 modules. Also found in the beta subunit (glycogen-binding) of AMP-activated protein kinases (AMPK)	evgtrinloc6831t1;	1	http://csbl.bmb.uga.edu/dbCAN/family.php?ID=CBM48	http://www.cazy.org/CBM48.html
CBM50	CBM	Modules of approx. 50 residues found attached to various enzymes from families GH18, GH19, GH23, GH24, GH25 and GH73, i.e. enzymes cleaving either chitin or peptidoglycan. Binding to chitopentaose demonstrated in the case of Pteris ryukyuensis chitinase A [Ohnuma T et al. (2008) J. Biol. Chem. 283:5178-87 (PMID: 18083709)]. CBM50 modules are also found in a multitude of other enzymes targeting th…	evgtrinloc4033t1;evgtrinloc6352t0;evgtrinloc25694t1;	3	http://csbl.bmb.uga.edu/dbCAN/family.php?ID=CBM50	http://www.cazy.org/CBM50.html
CBM57	CBM	Created from reading Schallus et al (2008) Mol Biol Cell. 19:3404-3414 [PMID: 18524852] and finding related domains attached to various glycosidases.	evgtrinloc5891t0;	1	http://csbl.bmb.uga.edu/dbCAN/family.php?ID=CBM57	http://www.cazy.org/CBM57.html
CBM66	CBM	The CBM66 module, derived from the Bacillus subtilis exo-acting beta-fructosidase SacC, targets the terminal fructoside residue of fructans.	evgtrinloc2198t0;evgtrinloc10754t0;evgtrinloc43440t0;	3	http://csbl.bmb.uga.edu/dbCAN/family.php?ID=CBM66	http://www.cazy.org/CBM66.html
CE1	CE	acetyl xylan esterase (EC 3.1.1.72); cinnamoyl esterase (EC 3.1.1.-); feruloyl esterase (EC 3.1.1.73); carboxylesterase (EC 3.1.1.1); S-formylglutathione hydrolase (EC 3.1.2.12); diacylglycerol O-acyltransferase (EC 2.3.1.20); trehalose 6-O-mycolyltransferase (EC 2.3.1.122)	evgtrinloc101t0;evgtrinloc162t0;evgtrinloc349t2;evgtrinloc902t1;evgtrinloc1044t0;evgtrinloc1209t2;evgtrinloc2267t1;evgtrinloc5278t0;evgtrinloc5945t0;evgtrinloc7199t1;evgtrinloc9271t1;evgtrinloc9404t0;evgtrinloc9463t1;evgtrinloc11731t1;evgtrinloc13397t0;evgtrinloc13736t0;evgtrinloc24904t0;evgtrinloc34964t0;evgtrinloc48524t0;	19	http://csbl.bmb.uga.edu/dbCAN/family.php?ID=CE1	http://www.cazy.org/CE1.html
CE10	CE	arylesterase (EC 3.1.1.-); carboxyl esterase (EC 3.1.1.3); acetylcholinesterase (EC 3.1.1.7); cholinesterase (EC 3.1.1.8); sterol esterase (EC 3.1.1.13); brefeldin A esterase (EC 3.1.1.-).	evgtrinloc101t0;evgtrinloc162t0;evgtrinloc238t1;evgtrinloc349t2;evgtrinloc385t0;evgtrinloc902t1;evgtrinloc1044t0;evgtrinloc1443t0;evgtrinloc2222t0;evgtrinloc2333t0;evgtrinloc2642t0;evgtrinloc4951t1;evgtrinloc5945t0;evgtrinloc6822t0;evgtrinloc7199t1;evgtrinloc8114t1;evgtrinloc8610t0;evgtrinloc9002t0;evgtrinloc9271t1;evgtrinloc9404t0;evgtrinloc9463t1;evgtrinloc9766t1;evgtrinloc10708t0;evgtrinloc109…	41	http://csbl.bmb.uga.edu/dbCAN/family.php?ID=CE10	http://www.cazy.org/CE10.html
CE11	CE	UDP-3-0-acyl N-acetylglucosamine deacetylase (EC 3.5.1.-).	evgtrinloc83602t0;	1	http://csbl.bmb.uga.edu/dbCAN/family.php?ID=CE11	http://www.cazy.org/CE11.html
CE13	CE	pectin acetylesterase (EC 3.1.1.-)	evgtrinloc30998t0;	1	http://csbl.bmb.uga.edu/dbCAN/family.php?ID=CE13	http://www.cazy.org/CE13.html
CE4	CE	acetyl xylan esterase (EC 3.1.1.72); chitin deacetylase (EC 3.5.1.41); chitooligosaccharide deacetylase (EC 3.5.1.-); peptidoglycan GlcNAc deacetylase (EC 3.5.1.-); peptidoglycan N-acetylmuramic acid deacetylase (EC 3.5.1.-).	evgtrinloc1014t0;evgtrinloc1738t0;evgtrinloc2462t0;evgtrinloc8942t0;evgtrinloc25865t0;	5	http://csbl.bmb.uga.edu/dbCAN/family.php?ID=CE4	http://www.cazy.org/CE4.html
CE7	CE	acetyl xylan esterase (EC 3.1.1.72); cephalosporin-C deacetylase (EC 3.1.1.41).	evgtrinloc8114t1;evgtrinloc9463t1;evgtrinloc20912t0;	3	http://csbl.bmb.uga.edu/dbCAN/family.php?ID=CE7	http://www.cazy.org/CE7.html
CE8	CE	pectin methylesterase (EC 3.1.1.11).	evgtrinloc85t2;evgtrinloc1897t0;evgtrinloc3122t0;	3	http://csbl.bmb.uga.edu/dbCAN/family.php?ID=CE8	http://www.cazy.org/CE8.html
CE9	CE	N-acetylglucosamine 6-phosphate deacetylase (EC 3.5.1.25); N-acetylglucosamine 6-phosphate deacetylase (EC 3.5.1.80)	evgtrinloc5553t0;evgtrinloc7057t1;evgtrinloc7438t1;evgtrinloc16315t0;evgtrinloc81173t0;	5	http://csbl.bmb.uga.edu/dbCAN/family.php?ID=CE9	http://www.cazy.org/CE9.html
GH1	GH	beta-glucosidase (EC 3.2.1.21); beta-galactosidase (EC 3.2.1.23); beta-mannosidase (EC 3.2.1.25); beta-glucuronidase (EC 3.2.1.31); beta-xylosidase (EC 3.2.1.37); beta-D-fucosidase (EC 3.2.1.38); phlorizin hydrolase (EC 3.2.1.62); exo-beta-1,4-glucanase (EC 3.2.1.74); 6-phospho-beta-galactosidase (EC 3.2.1.85); 6-phospho-beta-glucosidase (EC 3.2.1.86); strictosidine beta-glucosidase (EC 3.2.1.105…	evgtrinloc65t3;evgtrinloc709t0;evgtrinloc863t0;evgtrinloc953t1;evgtrinloc1536t1;evgtrinloc2325t1;evgtrinloc2480t0;evgtrinloc3053t0;evgtrinloc3529t0;evgtrinloc11198t1;evgtrinloc90336t0;	11	http://csbl.bmb.uga.edu/dbCAN/family.php?ID=GH1	http://www.cazy.org/GH1.html
GH109	GH	alpha-N-acetylgalactosaminidase (EC 3.2.1.49)	evgtrinloc1997t1;evgtrinloc2260t1;	2	http://csbl.bmb.uga.edu/dbCAN/family.php?ID=GH109	http://www.cazy.org/GH109.html
GH113	GH	beta-mannanase (EC 3.2.1.78)	evgtrinloc7744t1;	1	http://csbl.bmb.uga.edu/dbCAN/family.php?ID=GH113	http://www.cazy.org/GH113.html
GH116	GH	beta-glucosidase (EC 3.2.1.21); beta-xylosidase (EC 3.2.1.37); acid beta-glucosidase/beta-glucosylceramidase (EC 3.2.1.45); beta-N-acetylglucosaminidase (EC 3.2.1.52)	evgtrinloc10290t0;	1	http://csbl.bmb.uga.edu/dbCAN/family.php?ID=GH116	http://www.cazy.org/GH116.html
GH120	GH	beta-xylosidase (EC 3.2.1.37)	evgtrinloc5240t0;	1	http://csbl.bmb.uga.edu/dbCAN/family.php?ID=GH120	http://www.cazy.org/GH120.html
GH13	GH	alpha-amylase (EC 3.2.1.1); pullulanase (EC 3.2.1.41); cyclomaltodextrin glucanotransferase (EC 2.4.1.19); cyclomaltodextrinase (EC 3.2.1.54); trehalose-6-phosphate hydrolase (EC 3.2.1.93); oligo-alpha-glucosidase (EC 3.2.1.10); maltogenic amylase (EC 3.2.1.133); neopullulanase (EC 3.2.1.135); alpha-glucosidase (EC 3.2.1.20); maltotetraose-forming alpha-amylase (EC 3.2.1.60); isoamylase (EC 3.2.1…	evgtrinloc1118t1;evgtrinloc2456t1;evgtrinloc5496t0;evgtrinloc6515t0;evgtrinloc6831t1;evgtrinloc9972t1;evgtrinloc14292t0;evgtrinloc20776t0;evgtrinloc122174t0;	9	http://csbl.bmb.uga.edu/dbCAN/family.php?ID=GH13	http://www.cazy.org/GH13.html
GH133	GH	amylo-alpha-1,6-glucosidase (EC 3.2.1.33);	evgtrinloc1973t0;evgtrinloc3316t1;evgtrinloc10912t1;	3	http://csbl.bmb.uga.edu/dbCAN/family.php?ID=GH133	http://www.cazy.org/GH133.html
GH15	GH	glucoamylase (EC 3.2.1.3); glucodextranase (EC 3.2.1.70); alpha,alpha-trehalase (EC 3.2.1.28); dextran dextrinase (EC 2.4.1.2)	evgtrinloc18622t0;	1	http://csbl.bmb.uga.edu/dbCAN/family.php?ID=GH15	http://www.cazy.org/GH15.html
GH16	GH	xyloglucan:xyloglucosyltransferase (EC 2.4.1.207); keratan-sulfate endo-1,4-beta-galactosidase (EC 3.2.1.103); endo-1,3-beta-glucanase (EC 3.2.1.39); endo-1,3(4)-beta-glucanase (EC 3.2.1.6); licheninase (EC 3.2.1.73); beta-agarase (EC 3.2.1.81); kappa;-carrageenase (EC 3.2.1.83); xyloglucanase (EC 3.2.1.151); endo-beta-1,3-galactanase (EC 3.2.1.181); beta-porphyranase (EC 3.2.1.178); hyaluronidas…	evgtrinloc106t0;evgtrinloc106t1;evgtrinloc2951t0;evgtrinloc5178t0;evgtrinloc13407t3;evgtrinloc14864t0;	6	http://csbl.bmb.uga.edu/dbCAN/family.php?ID=GH16	http://www.cazy.org/GH16.html
GH18	GH	chitinase (EC 3.2.1.14); lysozyme (EC 3.2.1.17); endo-beta-N-acetylglucosaminidase (EC 3.2.1.96); peptidoglycan hydrolase with endo-beta-N-acetylglucosaminidase specificity (EC 3.2.1.-); Nod factor hydrolase (EC 3.2.1.-); xylanase inhibitor; concanavalin B; narbonin	evgtrinloc194t0;evgtrinloc263t0;evgtrinloc1943t1;evgtrinloc1969t0;evgtrinloc1991t0;evgtrinloc2673t1;evgtrinloc5161t0;evgtrinloc8504t0;evgtrinloc11457t1;evgtrinloc11928t1;evgtrinloc13933t0;evgtrinloc15293t0;evgtrinloc16556t0;evgtrinloc16607t0;evgtrinloc17703t0;evgtrinloc26046t0;evgtrinloc27093t1;evgtrinloc27340t0;evgtrinloc36179t0;	19	http://csbl.bmb.uga.edu/dbCAN/family.php?ID=GH18	http://www.cazy.org/GH18.html
GH2	GH	beta-galactosidase (EC 3.2.1.23) ; beta-mannosidase (EC 3.2.1.25); beta-glucuronidase (EC 3.2.1.31); alpha-L-arabinofuranosidase (EC 3.2.1.55); mannosylglycoprotein endo-beta-mannosidase (EC 3.2.1.152); exo-beta-glucosaminidase (EC 3.2.1.165)	evgtrinloc1112t2;evgtrinloc1589t1;evgtrinloc7744t1;evgtrinloc14111t1;evgtrinloc16891t0;	5	http://csbl.bmb.uga.edu/dbCAN/family.php?ID=GH2	http://www.cazy.org/GH2.html
GH20	GH	beta-hexosaminidase (EC 3.2.1.52); lacto-N-biosidase (EC 3.2.1.140); beta-1,6-N-acetylglucosaminidase) (EC 3.2.1.-); beta-6-SO3-N-acetylglucosaminidase (EC 3.2.1.-)	evgtrinloc591t0;evgtrinloc854t0;evgtrinloc982t1;evgtrinloc1420t1;evgtrinloc11284t0;evgtrinloc15521t0;evgtrinloc21178t0;	7	http://csbl.bmb.uga.edu/dbCAN/family.php?ID=GH20	http://www.cazy.org/GH20.html
GH22	GH	lysozyme type C (EC 3.2.1.17); lysozyme type i (EC 3.2.1.17); alpha-lactalbumin	evgtrinloc5542t0;evgtrinloc37416t0;evgtrinloc59959t0;	3	http://csbl.bmb.uga.edu/dbCAN/family.php?ID=GH22	http://www.cazy.org/GH22.html
GH27	GH	alpha-galactosidase (EC 3.2.1.22); alpha-N-acetylgalactosaminidase (EC 3.2.1.49); isomalto-dextranase (EC 3.2.1.94); beta-L-arabinopyranosidase (EC 3.2.1.88); galactan:galactan galactosyltransferase (EC 2.4.1.-)	evgtrinloc2942t0;evgtrinloc14633t0;evgtrinloc21118t0;evgtrinloc127237t0;	4	http://csbl.bmb.uga.edu/dbCAN/family.php?ID=GH27	http://www.cazy.org/GH27.html
GH28	GH	polygalacturonase (EC 3.2.1.15); exo-polygalacturonase (EC 3.2.1.67); exo-polygalacturonosidase (EC 3.2.1.82); rhamnogalacturonase (EC 3.2.1.171); rhamnogalacturonan alpha-1,2-galacturonohydrolase (EC 3.2.1.173); rhamnogalacturonan alpha-L-rhamnopyranohydrolase (EC 3.2.1.174); endo-xylogalacturonan hydrolase (EC 3.2.1.-)	evgtrinloc167t0;evgtrinloc272t0;evgtrinloc732t0;evgtrinloc1914t1;evgtrinloc1914t2;evgtrinloc2385t0;evgtrinloc3887t0;evgtrinloc112811t0;	8	http://csbl.bmb.uga.edu/dbCAN/family.php?ID=GH28	http://www.cazy.org/GH28.html
GH29	GH	alpha-L-fucosidase (EC 3.2.1.51); alpha-1,3/1,4-L-fucosidase (EC 3.2.1.111)	evgtrinloc2317t1;	1	http://csbl.bmb.uga.edu/dbCAN/family.php?ID=GH29	http://www.cazy.org/GH29.html
GH3	GH	beta-glucosidase (EC 3.2.1.21); xylan 1,4-beta-xylosidase (EC 3.2.1.37); beta-glucosylceramidase (EC 3.2.1.45); beta-N-acetylhexosaminidase (EC 3.2.1.52); alpha-L-arabinofuranosidase (EC 3.2.1.55); glucan 1,3-beta-glucosidase (EC 3.2.1.58); glucan 1,4-beta-glucosidase (EC 3.2.1.74); isoprimeverose-producing oligoxyloglucan hydrolase (EC 3.2.1.120); coniferin beta-glucosidase (EC 3.2.1.126); exo-1…	evgtrinloc50015t0;	1	http://csbl.bmb.uga.edu/dbCAN/family.php?ID=GH3	http://www.cazy.org/GH3.html
GH30	GH	endo-beta-1,4-xylanase (EC 3.2.1.8); beta-glucosidase (3.2.1.21); beta-glucuronidase (EC 3.2.1.31); beta-xylosidase (EC 3.2.1.37); beta-fucosidase (EC 3.2.1.38); glucosylceramidase (EC 3.2.1.45); beta-1,6-glucanase (EC 3.2.1.75); glucuronoarabinoxylan endo-beta-1,4-xylanase (EC 3.2.1.136); endo-beta-1,6-galactanase (EC:3.2.1.164); [reducing end] beta-xylosidase (EC 3.2.1.-)	evgtrinloc4469t0;	1	http://csbl.bmb.uga.edu/dbCAN/family.php?ID=GH30	http://www.cazy.org/GH30.html
GH31	GH	alpha-glucosidase (EC 3.2.1.20); alpha-galactosidase (EC 3.2.1.22); alpha-mannosidase (EC 3.2.1.24); alpha-1,3-glucosidase (EC 3.2.1.84); sucrase-isomaltase (EC 3.2.1.48) (EC 3.2.1.10); alpha-xylosidase (EC 3.2.1.177); alpha-glucan lyase (EC 4.2.2.13); isomaltosyltransferase (EC 2.4.1.-); oligosaccharide alpha-1,4-glucosyltransferase (EC 2.4.1.161); sulfoquinovosidase (EC 3.2.1.-)	evgtrinloc304t2;evgtrinloc426t1;evgtrinloc1853t1;evgtrinloc2035t1;evgtrinloc5740t1;evgtrinloc6297t0;evgtrinloc6722t0;evgtrinloc106983t0;	8	http://csbl.bmb.uga.edu/dbCAN/family.php?ID=GH31	http://www.cazy.org/GH31.html
GH33	GH	sialidase or neuraminidase (EC 3.2.1.18); trans-sialidase (EC 2.4.1.-); 2-keto-3-deoxynononic acid hydrolase (EC 3.2.1.-); anhydrosialidase (EC 4.2.2.15); 3-deoxy-D-manno-octulosonic-acid hydrolase (EC 3.2.1.-)	evgtrinloc103282t0;	1	http://csbl.bmb.uga.edu/dbCAN/family.php?ID=GH33	http://www.cazy.org/GH33.html
GH35	GH	beta-galactosidase (EC 3.2.1.23); exo-beta-glucosaminidase (EC 3.2.1.165); exo-beta-1,4-galactanase (EC 3.2.1.-); beta-1,3-galactosidase (EC 3.2.1.-)	evgtrinloc1589t1;evgtrinloc2263t0;evgtrinloc2773t1;evgtrinloc4754t0;evgtrinloc8486t0;evgtrinloc15820t1;	6	http://csbl.bmb.uga.edu/dbCAN/family.php?ID=GH35	http://www.cazy.org/GH35.html
GH36	GH	alpha-galactosidase (EC 3.2.1.22); alpha-N-acetylgalactosaminidase (EC 3.2.1.49); stachyose synthase (EC 2.4.1.67); raffinose synthase (EC 2.4.1.82)	evgtrinloc426t1;evgtrinloc2942t0;evgtrinloc14633t0;evgtrinloc21118t0;evgtrinloc127237t0;	5	http://csbl.bmb.uga.edu/dbCAN/family.php?ID=GH36	http://www.cazy.org/GH36.html
GH37	GH	alpha,alpha-trehalase (EC 3.2.1.28).	evgtrinloc1973t0;evgtrinloc7592t0;evgtrinloc8721t0;evgtrinloc10912t1;evgtrinloc14406t0;evgtrinloc105937t0;	6	http://csbl.bmb.uga.edu/dbCAN/family.php?ID=GH37	http://www.cazy.org/GH37.html
GH38	GH	alpha-mannosidase (EC 3.2.1.24); mannosyl-oligosaccharide alpha-1,2-mannosidase (EC 3.2.1.113); mannosyl-oligosaccharide alpha-1,3-1,6-mannosidase (EC 3.2.1.114); alpha-2-O-mannosylglycerate hydrolase (EC 3.2.1.170); mannosyl-oligosaccharide alpha-1,3-mannosidase (EC 3.2.1.-)	evgtrinloc1282t0;evgtrinloc1398t1;evgtrinloc3004t1;evgtrinloc10839t0;evgtrinloc15821t0;evgtrinloc23175t1;	6	http://csbl.bmb.uga.edu/dbCAN/family.php?ID=GH38	http://www.cazy.org/GH38.html
GH4	GH	maltose-6-phosphate glucosidase (EC 3.2.1.122); alpha-glucosidase (EC 3.2.1.20); alpha-galactosidase (EC 3.2.1.22); 6-phospho-beta-glucosidase (EC 3.2.1.86); alpha-glucuronidase (EC 3.2.1.139); alpha-galacturonase (EC 3.2.1.67); palatinase (EC 3.2.1.-)	evgtrinloc105297t0;	1	http://csbl.bmb.uga.edu/dbCAN/family.php?ID=GH4	http://www.cazy.org/GH4.html
GH42	GH	beta-galactosidase (EC 3.2.1.23); alpha-L-arabinopyranosidase (EC 3.2.1.-)	evgtrinloc2773t1;	1	http://csbl.bmb.uga.edu/dbCAN/family.php?ID=GH42	http://www.cazy.org/GH42.html
GH45	GH	endoglucanase (EC 3.2.1.4)	evgtrinloc17t0;evgtrinloc26278t0;	2	http://csbl.bmb.uga.edu/dbCAN/family.php?ID=GH45	http://www.cazy.org/GH45.html
GH47	GH	alpha-mannosidase (EC 3.2.1.113)	evgtrinloc3368t0;evgtrinloc5765t1;evgtrinloc7418t0;evgtrinloc9801t0;evgtrinloc10770t0;	5	http://csbl.bmb.uga.edu/dbCAN/family.php?ID=GH47	http://www.cazy.org/GH47.html
GH48	GH	reducing end-acting cellobiohydrolase (EC 3.2.1.176); endo-beta-1,4-glucanase (EC 3.2.1.4); chitinase (EC 3.2.1.14)	evgtrinloc145t1;evgtrinloc766t0;	2	http://csbl.bmb.uga.edu/dbCAN/family.php?ID=GH48	http://www.cazy.org/GH48.html
GH5	GH	endo-beta-1,4-glucanase / cellulase (EC 3.2.1.4); endo-beta-1,4-xylanase (EC 3.2.1.8); beta-glucosidase (EC 3.2.1.21); beta-mannosidase (EC 3.2.1.25); beta-glucosylceramidase (EC 3.2.1.45); glucan beta-1,3-glucosidase (EC 3.2.1.58); licheninase (EC 3.2.1.73); exo-beta-1,4-glucanase / cellodextrinase (EC 3.2.1.74); glucan endo-1,6-beta-glucosidase (EC 3.2.1.75); mannan endo-beta-1,4-mannosidase (E…	evgtrinloc863t0;evgtrinloc953t1;evgtrinloc1589t1;evgtrinloc2325t1;evgtrinloc2480t0;evgtrinloc3529t0;evgtrinloc7744t1;evgtrinloc11198t1;evgtrinloc15891t0; evgtrinloc27093t1; evgtrinloc16407t0	11	http://csbl.bmb.uga.edu/dbCAN/family.php?ID=GH5	http://www.cazy.org/GH5.html
GH56	GH	hyaluronidase (EC 3.2.1.35); chondroitin hydrolase (EC 3.2.1.-)	evgtrinloc25018t0;	1	http://csbl.bmb.uga.edu/dbCAN/family.php?ID=GH56	http://www.cazy.org/GH56.html
GH57	GH	alpha-amylase (EC 3.2.1.1); alpha-galactosidase (EC 3.2.1.22); amylopullulanase (EC 3.2.1.41); cyclomaltodextrinase (EC 3.2.1.54); branching enzyme (EC 2.4.1.18); 4-alpha-glucanotransferase (EC 2.4.1.25)	evgtrinloc3004t1;	1	http://csbl.bmb.uga.edu/dbCAN/family.php?ID=GH57	http://www.cazy.org/GH57.html
GH59	GH	beta-galactosidase (EC 3.2.1.23); galactocerebrosidase (EC 3.2.1.46)	evgtrinloc10754t0;	1	http://csbl.bmb.uga.edu/dbCAN/family.php?ID=GH59	http://www.cazy.org/GH59.html
GH63	GH	processing alpha-glucosidase (EC 3.2.1.106); alpha-1,3-glucosidase (EC 3.2.1.84); alpha-glucosidase (EC 3.2.1.20); mannosylglycerate alpha-mannosidase / mannosylglycerate hydrolase (EC 3.2.1.170)	evgtrinloc7592t0;evgtrinloc8721t0;	2	http://csbl.bmb.uga.edu/dbCAN/family.php?ID=GH63	http://www.cazy.org/GH63.html
GH70	GH	dextransucrase (EC 2.4.1.5); alternansucrase (EC 2.4.1.140); reuteransucrase (EC 2.4.1.-); alpha-4,6-glucanotransferase (EC 2.4.1.-); alpha-1,2-branched dextransucrase (EC 2.4.1.-)	evgtrinloc2456t1;evgtrinloc5496t0;	2	http://csbl.bmb.uga.edu/dbCAN/family.php?ID=GH70	http://www.cazy.org/GH70.html
GH73	GH	lysozyme (EC 3.2.1.17); mannosyl-glycoprotein endo-beta-N-acetylglucosaminidase (EC 3.2.1.96); peptidoglycan hydrolase with endo-beta-N-acetylglucosaminidase specificity (EC 3.2.1.-)	evgtrinloc126946t0;	1	http://csbl.bmb.uga.edu/dbCAN/family.php?ID=GH73	http://www.cazy.org/GH73.html
GH74	GH	endoglucanase (EC 3.2.1.4); oligoxyloglucan reducing end-specific cellobiohydrolase (EC 3.2.1.150); xyloglucanase (EC 3.2.1.151)	evgtrinloc90t1;	1	http://csbl.bmb.uga.edu/dbCAN/family.php?ID=GH74	http://www.cazy.org/GH74.html
GH76	GH	alpha-1,6-mannanase (EC 3.2.1.101)	evgtrinloc4795t1;	1	http://csbl.bmb.uga.edu/dbCAN/family.php?ID=GH76	http://www.cazy.org/GH76.html
GH78	GH	alpha-L-rhamnosidase (EC 3.2.1.40)	evgtrinloc8721t0;evgtrinloc10912t1;	2	http://csbl.bmb.uga.edu/dbCAN/family.php?ID=GH78	http://www.cazy.org/GH78.html
GH79	GH	beta-glucuronidase (EC 3.2.1.31); hyaluronoglucuronidase (EC 3.2.1.36); heparanase (EC 3.2.1.166); baicalin beta-glucuronidase (EC 3.2.1.167); beta-4-O-methyl-glucuronidase (EC 3.2.1.-)	evgtrinloc9370t1;	1	http://csbl.bmb.uga.edu/dbCAN/family.php?ID=GH79	http://www.cazy.org/GH79.html
GH84	GH	N-acetyl beta-glucosaminidase (EC 3.2.1.52); hyaluronidase (EC 3.2.1.35); [protein]-3-O-(GlcNAc)-L-Ser/Thr beta-N-acetylglucosaminidase (EC 3.2.1.169)	evgtrinloc18224t0;	1	http://csbl.bmb.uga.edu/dbCAN/family.php?ID=GH84	http://www.cazy.org/GH84.html
GH85	GH	endo-beta-N-acetylglucosaminidase (EC 3.2.1.96)	evgtrinloc194t0;evgtrinloc8504t0;evgtrinloc8860t1;	3	http://csbl.bmb.uga.edu/dbCAN/family.php?ID=GH85	http://www.cazy.org/GH85.html
GH87	GH	mycodextranase (EC 3.2.1.61); alpha-1,3-glucanase (EC 3.2.1.59)	evgtrinloc16117t0;	1	http://csbl.bmb.uga.edu/dbCAN/family.php?ID=GH87	http://www.cazy.org/GH87.html
GH89	GH	alpha-N-acetylglucosaminidase (EC 3.2.1.50)	evgtrinloc16407t0;evgtrinloc30289t0;	2	http://csbl.bmb.uga.edu/dbCAN/family.php?ID=GH89	http://www.cazy.org/GH89.html
GH9	GH	endoglucanase (EC 3.2.1.4); endo-beta-1,3(4)-glucanase / lichenase-laminarinase (EC 3.2.1.6); beta-glucosidase (EC 3.2.1.21); lichenase / endo-beta-1,3-1,4-glucanase (EC 3.2.1.73); exo-beta-1,4-glucanase / cellodextrinase (EC 3.2.1.74); cellobiohydrolase (EC 3.2.1.91); xyloglucan-specific endo-beta-1,4-glucanase / endo-xyloglucanase (EC 3.2.1.151); exo-beta-glucosaminidase (EC 3.2.1.165)	evgtrinloc16192t0;	1	http://csbl.bmb.uga.edu/dbCAN/family.php?ID=GH9	http://www.cazy.org/GH9.html
GH93	GH	exo-alpha-L-1,5-arabinanase (EC 3.2.1.-)	evgtrinloc103282t0;	1	http://csbl.bmb.uga.edu/dbCAN/family.php?ID=GH93	http://www.cazy.org/GH93.html
GT1	GT	UDP-glucuronosyltransferase (EC 2.4.1.17); zeatin O-beta-xylosyltransferase (EC 2.4.2.40); 2-hydroxyacylsphingosine 1-beta-galactosyltransferase (EC 2.4.1.45); N-acylsphingosine galactosyltransferase (EC 2.4.1.47); flavonol 3-O-glucosyltransferase (EC 2.4.1.91); anthocyanidin 3-O-glucosyltransferase (EC 2.4.1.115); sinapate 1-glucosyltransferase (EC 2.4.1.120); indole-3-acetate beta-glucosyltrans…	evgtrinloc333t1;evgtrinloc456t0;evgtrinloc1703t0;evgtrinloc2319t1;evgtrinloc4360t0;evgtrinloc4367t0;evgtrinloc5653t0;evgtrinloc7440t1;evgtrinloc8989t0;evgtrinloc9231t0;evgtrinloc10311t0;evgtrinloc13919t0;evgtrinloc20798t0;evgtrinloc32561t0;	14	http://csbl.bmb.uga.edu/dbCAN/family.php?ID=GT1	http://www.cazy.org/GT1.html
GT10	GT	galactoside alpha-1,3/1,4-L-fucosyltransferase (EC 2.4.1.65); galactoside alpha-1,3-L-fucosyltransferase (EC 2.4.1.152); glycoprotein alpha-1,3-L-fucosyltransferase (EC 2.4.1.214)	evgtrinloc3501t0;evgtrinloc26389t0;evgtrinloc34212t0;	3	http://csbl.bmb.uga.edu/dbCAN/family.php?ID=GT10	http://www.cazy.org/GT10.html
GT11	GT	GDP-L-Fuc: galactoside alpha-1,2-L-fucosyltransferase (EC 2.4.1.69); GDP-L-Fuc: beta-LacNac alpha-1,3-L-fucosyltransferase (EC 2.4.1.-)	evgtrinloc5013t0;evgtrinloc39782t0;	2	http://csbl.bmb.uga.edu/dbCAN/family.php?ID=GT11	http://www.cazy.org/GT11.html
GT13	GT	alpha-1,3-mannosyl-glycoprotein beta-1,2-N-acetylglucosaminyltransferase (EC 2.4.1.101)	evgtrinloc10278t1;evgtrinloc12212t0;	2	http://csbl.bmb.uga.edu/dbCAN/family.php?ID=GT13	http://www.cazy.org/GT13.html
GT14	GT	beta-1,3-galactosyl-O-glycosyl-glycoprotein beta-1,6-N-acetylglucosaminyltransferase (EC 2.4.1.102); N-acetyllactosaminide beta-1,6-N-acetylglucosaminyltransferase (EC 2.4.1.150); protein O-beta-xylosyltransferase (EC 2.4.2.26); UDP-GlcA:arabinogalactan beta-glucuronosyltransferase (EC 2.4.1.-)	evgtrinloc5410t0;	1	http://csbl.bmb.uga.edu/dbCAN/family.php?ID=GT14	http://www.cazy.org/GT14.html
GT16	GT	alpha-1,6-mannosyl-glycoprotein beta-1,2-N-acetylglucosaminyltransferase (EC 2.4.1.143).	evgtrinloc12212t0;	1	http://csbl.bmb.uga.edu/dbCAN/family.php?ID=GT16	http://www.cazy.org/GT16.html
GT17	GT	beta-1,4-mannosyl-glycoprotein beta-1,4-N-acetylglucosaminyltransferase (EC 2.4.1.144).	evgtrinloc13565t1;	1	http://csbl.bmb.uga.edu/dbCAN/family.php?ID=GT17	http://www.cazy.org/GT17.html
GT2	GT	cellulose synthase (EC 2.4.1.12); chitin synthase (EC 2.4.1.16); dolichyl-phosphate beta-D-mannosyltransferase (EC 2.4.1.83); dolichyl-phosphate beta-glucosyltransferase (EC 2.4.1.117); N-acetylglucosaminyltransferase (EC 2.4.1.-); N-acetylgalactosaminyltransferase (EC 2.4.1.-); hyaluronan synthase (EC 2.4.1.212); chitin oligosaccharide synthase (EC 2.4.1.-); beta-1,3-glucan synthase (EC 2.4.1.34…	evgtrinloc1193t1;evgtrinloc1602t1;evgtrinloc5157t0;evgtrinloc5489t1;evgtrinloc6112t0;evgtrinloc6596t0;evgtrinloc6740t0;evgtrinloc7552t0;evgtrinloc10948t0;evgtrinloc12052t0;evgtrinloc12899t1;evgtrinloc54806t0;evgtrinloc108728t0;	13	http://csbl.bmb.uga.edu/dbCAN/family.php?ID=GT2	http://www.cazy.org/GT2.html
GT20	GT	alpha,alpha-trehalose-phosphate synthase [UDP-forming] (EC 2.4.1.15); Glucosylglycerol-phosphate synthase (EC 2.4.1.213); trehalose-6-P phosphatase (EC 3.1.3.12); [retaining] GDP-valeniol: validamine 7-phosphate valeniolyltransferase (EC 2.-.-.-)	evgtrinloc1499t1;	1	http://csbl.bmb.uga.edu/dbCAN/family.php?ID=GT20	http://www.cazy.org/GT20.html
GT21	GT	UDP-Glc: ceramide beta-glucosyltransferase (EC 2.4.1.80).	evgtrinloc2767t0;	1	http://csbl.bmb.uga.edu/dbCAN/family.php?ID=GT21	http://www.cazy.org/GT21.html
GT22	GT	Dol-P-Man: Man6GlcNAc2-PP-Dol alpha-1,2-mannosyltransferase (EC 2.4.1.259); Dol-P-Man: Man8GlcNAc2-PP-Dol alpha-1,2-mannosyltransferase (EC 2.4.1.261); Dol-P-Man: Man2-GlcNAc-phosphatidylinositol alpha-1,2-mannosyltransferase (EC 2.4.1.-); Dol-P-Man: Man3-GlcNAc-phosphatidylinositol alpha-1,2-mannosyltransferase (EC 2.4.1.-)	evgtrinloc9986t1;evgtrinloc11727t0;evgtrinloc13277t1;evgtrinloc17523t0;evgtrinloc21098t0;	5	http://csbl.bmb.uga.edu/dbCAN/family.php?ID=GT22	http://www.cazy.org/GT22.html
GT23	GT	N-acetyl-beta-D-glucosaminide alpha-1,6-L-fucosyltransferase (EC 2.4.1.68); chitin-oligosaccharide alpha-1,6-L-fucosyltransferase (EC 2.4.1.-)	evgtrinloc5013t0;evgtrinloc25291t0;evgtrinloc39782t0;	3	http://csbl.bmb.uga.edu/dbCAN/family.php?ID=GT23	http://www.cazy.org/GT23.html
GT24	GT	UDP-Glc: glycoprotein alpha-glucosyltransferase (EC 2.4.1.-).	evgtrinloc84387t0;	1	http://csbl.bmb.uga.edu/dbCAN/family.php?ID=GT24	http://www.cazy.org/GT24.html
GT25	GT	lipopolysaccharide beta-1,4-galactosyltransferase (EC 2.4.1.-); beta-1,3-glucosyltransferase (EC 2.4.1.-); beta-1,2-glucosyltransferase (EC 2.4.1.-); beta-1,2-galactosyltransferase (EC 2.4.1.-); LPS beta-1,4-galactosyltransferase (EC 2.4.1.-); occidiofungin beta-xylosyltransferase (EC 2.4.2.-); UDP-Gal:procollagen beta-galactosyltransferase (EC 2.4.1.50)	evgtrinloc15930t0;	1	http://csbl.bmb.uga.edu/dbCAN/family.php?ID=GT25	http://www.cazy.org/GT25.html
GT27	GT	polypeptide alpha-N-acetylgalactosaminyltransferase (EC 2.4.1.41)	evgtrinloc1193t1;evgtrinloc5157t0;evgtrinloc5489t1;evgtrinloc6112t0;evgtrinloc6596t0;evgtrinloc6740t0;evgtrinloc7552t0;evgtrinloc10948t0;evgtrinloc12899t1;evgtrinloc22105t0;	10	http://csbl.bmb.uga.edu/dbCAN/family.php?ID=GT27	http://www.cazy.org/GT27.html
GT28	GT	1,2-diacylglycerol 3-beta-galactosyltransferase (EC 2.4.1.46); 1,2-diacylglycerol 3-beta-glucosyltransferase (EC 2.4.1.157); UDP-GlcNAc: Und-PP-MurAc-pentapeptide beta-N-acetylglucosaminyltransferase (EC 2.4.1.227); digalactosyldiacylglycerol synthase (EC 2.4.1.241)	evgtrinloc333t1;evgtrinloc456t0;evgtrinloc1703t0;evgtrinloc2319t1;evgtrinloc4360t0;evgtrinloc4367t0;evgtrinloc5653t0;evgtrinloc7440t1;evgtrinloc8989t0;evgtrinloc9231t0;evgtrinloc10311t0;evgtrinloc20798t0;	12	http://csbl.bmb.uga.edu/dbCAN/family.php?ID=GT28	http://www.cazy.org/GT28.html
GT29	GT	sialyltransferase (EC 2.4.99.-); beta-galactoside alpha-2,6-sialyltransferase (EC 2.4.99.1); alpha-N-acetylgalactosaminide alpha-2,6-sialyltransferase (EC 2.4.99.3); beta-galactoside alpha-2,3-sialyltransferase (EC 2.4.99.4); N-acetyllactosaminide alpha-2,3-sialyltransferase (EC 2.4.99.6); (alpha-N-acetyl-neuraminyl-2,3-beta-galactosyl-1,3)-N-acetylgalactosaminide alpha-2,6-sialyltransferase (EC …	evgtrinloc16596t0;	1	http://csbl.bmb.uga.edu/dbCAN/family.php?ID=GT29	http://www.cazy.org/GT29.html
GT3	GT	glycogen synthase (EC 2.4.1.11).	evgtrinloc6518t1;evgtrinloc52892t0;	2	http://csbl.bmb.uga.edu/dbCAN/family.php?ID=GT3	http://www.cazy.org/GT3.html
GT31	GT	N-acetyllactosaminide beta-1,3-N-acetylglucosaminyltransferase (EC 2.4.1.149); Glycoprotein-N-acetylgalactosamine 3-beta-galactosyltransferase (EC 2.4.1.122); fucose-specific beta-1,3-N-acetylglucosaminyltransferase (EC 2.4.1.-); globotriosylceramide beta-1,3-GalNAc transferase (EC 2.4.1.79); chondroitin synthase (beta-1,3-GlcUA and beta-1,4-GalNAc transferase (EC 2.4.1.175); chondroitin beta-1,3…	evgtrinloc1099t0;evgtrinloc1961t1;evgtrinloc4731t0;evgtrinloc5110t0;evgtrinloc7450t0;evgtrinloc9323t0;evgtrinloc11789t0;evgtrinloc12256t1;evgtrinloc17135t0;evgtrinloc17173t0;evgtrinloc19012t0;evgtrinloc22437t0;evgtrinloc23550t0;evgtrinloc23876t0;evgtrinloc26568t0;evgtrinloc28440t0;evgtrinloc39786t0;	17	http://csbl.bmb.uga.edu/dbCAN/family.php?ID=GT31	http://www.cazy.org/GT31.html
GT32	GT	alpha-1,6-mannosyltransferase (EC 2.4.1.-); alpha-1,4-N-acetylglucosaminyltransferase (EC 2.4.1.-); alpha-1,4-N-acetylgalactosaminyltransferase (EC 2.4.1.-);	evgtrinloc5876t0;evgtrinloc9004t0;evgtrinloc9181t0;evgtrinloc14332t0;	4	http://csbl.bmb.uga.edu/dbCAN/family.php?ID=GT32	http://www.cazy.org/GT32.html
GT33	GT	GDP-Man: chitobiosyldiphosphodolichol beta-mannosyltransferase (EC 2.4.1.142).	evgtrinloc10858t0;	1	http://csbl.bmb.uga.edu/dbCAN/family.php?ID=GT33	http://www.cazy.org/GT33.html
GT35	GT	glycogen or starch phosphorylase (EC 2.4.1.1).	evgtrinloc2935t0;evgtrinloc3553t1;	2	http://csbl.bmb.uga.edu/dbCAN/family.php?ID=GT35	http://www.cazy.org/GT35.html
GT39	GT	Dol-P-Man: protein alpha-mannosyltransferase (EC 2.4.1.109)	evgtrinloc16486t0;evgtrinloc17996t0;evgtrinloc23223t0;evgtrinloc48579t0;	4	http://csbl.bmb.uga.edu/dbCAN/family.php?ID=GT39	http://www.cazy.org/GT39.html
GT4	GT	sucrose synthase (EC 2.4.1.13); sucrose-phosphate synthase (EC 2.4.1.14); alpha-glucosyltransferase (EC 2.4.1.52); lipopolysaccharide N-acetylglucosaminyltransferase (EC 2.4.1.56); phosphatidylinositol alpha-mannosyltransferase (EC 2.4.1.57); GDP-Man: Man1GlcNAc2-PP-dolichol alpha-1,3-mannosyltransferase (EC 2.4.1.132); GDP-Man: Man3GlcNAc2-PP-dolichol/Man4GlcNAc2-PP-dolichol alpha-1,2-mannosyltr…	evgtrinloc2935t0;evgtrinloc6518t1;evgtrinloc10978t1;	3	http://csbl.bmb.uga.edu/dbCAN/family.php?ID=GT4	http://www.cazy.org/GT4.html
GT40	GT	beta-1,3-galactofuranosyltransferases (EC 2.4.1.-)	evgtrinloc53350t0;evgtrinloc92027t0;evgtrinloc104085t0;	3	http://csbl.bmb.uga.edu/dbCAN/family.php?ID=GT40	http://www.cazy.org/GT40.html
GT41	GT	UDP-GlcNAc: peptide beta-N-acetylglucosaminyltransferase (EC 2.4.1.255); UDP-Glc: peptide N-beta-glucosyltransferase (EC 2.4.1.-)	evgtrinloc1513t1;evgtrinloc1767t1;evgtrinloc1803t1;evgtrinloc3659t1;evgtrinloc3907t0;evgtrinloc4220t1;evgtrinloc4321t1;evgtrinloc4813t1;evgtrinloc5382t1;evgtrinloc5985t1;evgtrinloc6383t0;evgtrinloc6799t0;evgtrinloc6861t0;evgtrinloc6958t1;evgtrinloc7056t1;evgtrinloc7129t1;evgtrinloc7413t1;evgtrinloc8524t1;evgtrinloc8880t1;evgtrinloc9053t0;evgtrinloc9062t0;evgtrinloc9319t0;evgtrinloc9595t1;evgtrinl…	60	http://csbl.bmb.uga.edu/dbCAN/family.php?ID=GT41	http://www.cazy.org/GT41.html
GT43	GT	beta-glucuronyltransferase (EC 2.4.1.135); UDP-Xyl: xylan beta-1,4-xylosyltransferase (EC 2.4.2.-)	evgtrinloc3798t1;	1	http://csbl.bmb.uga.edu/dbCAN/family.php?ID=GT43	http://www.cazy.org/GT43.html
GT44	GT	UDP-Glc: alpha-glucosyltransferase (EC 2.4.1.-); UDP-GlcNAc: alpha-N-acetylglucosaminyltransferase (EC 2.4.1.-).	evgtrinloc14332t0;	1	http://csbl.bmb.uga.edu/dbCAN/family.php?ID=GT44	http://www.cazy.org/GT44.html
GT45	GT	alpha-N-acteylglucosaminyltransferase (EC 2.4.1.-)	evgtrinloc6596t0;evgtrinloc12899t1;	2	http://csbl.bmb.uga.edu/dbCAN/family.php?ID=GT45	http://www.cazy.org/GT45.html
GT47	GT	heparan beta-glucuronyltransferase (EC 2.4.1.225); xyloglucan beta-galactosyltransferase (EC 2.4.1.-); heparan synthase (EC 2.4.1.-); arabinan alpha-L-arabinosyltransferase (EC 2.4.2.-).	evgtrinloc12504t0;evgtrinloc13749t1;	2	http://csbl.bmb.uga.edu/dbCAN/family.php?ID=GT47	http://www.cazy.org/GT47.html
GT49	GT	beta-1,3-N-acetylglucosaminyltransferase (EC 2.4.1.-).	evgtrinloc5236t1;evgtrinloc6278t1;evgtrinloc8924t1;evgtrinloc12785t0;evgtrinloc39917t0;	5	http://csbl.bmb.uga.edu/dbCAN/family.php?ID=GT49	http://www.cazy.org/GT49.html
GT5	GT	UDP-Glc: glycogen glucosyltransferase (EC 2.4.1.11); ADP-Glc: starch glucosyltransferase (EC 2.4.1.21); NDP-Glc: starch glucosyltransferase (EC 2.4.1.242); UDP-Glc: alpha-1,3-glucan synthase (EC 2.4.1.183) UDP-Glc: alpha-1,4-glucan synthase (EC 2.4.1.-)	evgtrinloc2935t0;evgtrinloc6518t1;evgtrinloc10978t1;	3	http://csbl.bmb.uga.edu/dbCAN/family.php?ID=GT5	http://www.cazy.org/GT5.html
GT50	GT	Dol-P-Man alpha-1,4-mannosyltransferase (EC 2.4.1.-)	evgtrinloc3650t0;	1	http://csbl.bmb.uga.edu/dbCAN/family.php?ID=GT50	http://www.cazy.org/GT50.html
GT51	GT	murein polymerase (EC 2.4.1.129).	evgtrinloc103496t0;	1	http://csbl.bmb.uga.edu/dbCAN/family.php?ID=GT51	http://www.cazy.org/GT51.html
GT54	GT	UDP-GlcNAc: alpha-1,3-D-mannoside beta-1,4-N-acetylglucosaminyltransferase (EC 2.4.1.145)	evgtrinloc12481t0;	1	http://csbl.bmb.uga.edu/dbCAN/family.php?ID=GT54	http://www.cazy.org/GT54.html
GT57	GT	Dol-P-Glc: alpha-1,3-glucosyltransferase (EC 2.4.1.-)	evgtrinloc6024t0;evgtrinloc13831t1;evgtrinloc38182t0;	3	http://csbl.bmb.uga.edu/dbCAN/family.php?ID=GT57	http://www.cazy.org/GT57.html
GT58	GT	Dol-P-Man: Man5GlcNAc2-PP-Dol alpha-1,3-mannosyltransferase (EC 2.4.1.258)	evgtrinloc15865t0;	1	http://csbl.bmb.uga.edu/dbCAN/family.php?ID=GT58	http://www.cazy.org/GT58.html
GT59	GT	Dol-P-Glc: Glc2Man9GlcNAc2-PP-Dol alpha-1,2-glucosyltransferase (EC 2.4.1.256)	evgtrinloc10698t0;	1	http://csbl.bmb.uga.edu/dbCAN/family.php?ID=GT59	http://www.cazy.org/GT59.html
GT61	GT	beta-1,2-xylosyltransferase (EC 2.4.2.38) ; protein O-beta-N-acetylglucosaminyltransferase (EC 2.4.1.94) ; xylan alpha-1,3-arabinofuranosyltransferase (EC 2.4.2.-) ;	evgtrinloc4056t0;	1	http://csbl.bmb.uga.edu/dbCAN/family.php?ID=GT61	http://www.cazy.org/GT61.html
GT64	GT	UDP-GlcNAc: heparan alpha-N-acetylhexosaminyltransferase (EC 2.4.1.224)	evgtrinloc12504t0;evgtrinloc13749t1;	2	http://csbl.bmb.uga.edu/dbCAN/family.php?ID=GT64	http://www.cazy.org/GT64.html
GT65	GT	GDP-Fuc: protein O-alpha-fucosyltransferase (EC 2.4.1.-)	evgtrinloc25291t0;	1	http://csbl.bmb.uga.edu/dbCAN/family.php?ID=GT65	http://www.cazy.org/GT65.html
GT66	GT	dolichyl-diphosphooligosaccharidea€”protein glycotransferase (EC 2.4.99.18); undecaprenyl-diphosphooligosaccharidea€”protein glycotransferase (EC 2.4.99.19)	evgtrinloc2556t1;evgtrinloc4792t0;evgtrinloc74223t0;evgtrinloc108475t0;	4	http://csbl.bmb.uga.edu/dbCAN/family.php?ID=GT66	http://www.cazy.org/GT66.html
GT67	GT	UDP-Gal: phosphoglycan beta-1,3-galactosyltransferase 1 (SCG1) (EC 2.4.1.-); UDP-GlcNAc beta-1,2-N-acetylglucosaminyltransferase (EC 2.4.1.-)	evgtrinloc7450t0;evgtrinloc11789t0;evgtrinloc17135t0;evgtrinloc19012t0;evgtrinloc23876t0;evgtrinloc39786t0;	6	http://csbl.bmb.uga.edu/dbCAN/family.php?ID=GT67	http://www.cazy.org/GT67.html
GT68	GT	GDP-Fuc: protein O-alpha-fucosyltransferase (EC 2.4.1.-)	evgtrinloc14053t0;evgtrinloc25291t0;	2	http://csbl.bmb.uga.edu/dbCAN/family.php?ID=GT68	http://www.cazy.org/GT68.html
GT7	GT	lactose synthase (EC 2.4.1.22); beta-N-acetylglucosaminyl-glycopeptide beta-1,4-galactosyltransferase (EC 2.4.1.38); N-acetyllactosamine synthase (EC 2.4.1.90); xylosylprotein beta-4-galactosyltransferase (EC 2.4.1.133); UDP-Gal: neolactotriaosylceramide beta-1,4-galactosyltransferase (EC 2.4.1.275); beta-1,4-N-acetylglucosaminyltransferase (EC 2.4.1.-)	evgtrinloc5489t1;evgtrinloc17935t0;evgtrinloc22115t0;evgtrinloc22953t0;evgtrinloc25855t0;evgtrinloc40551t0;evgtrinloc85067t0;	7	http://csbl.bmb.uga.edu/dbCAN/family.php?ID=GT7	http://www.cazy.org/GT7.html
GT75	GT	UDP-Glc: self-glucosylating beta-glucosyltransferase (EC 2.4.1.-); UDP-L-arabinopyranose mutase (EC 5.4.99.-)	evgtrinloc61624t0;	1	http://csbl.bmb.uga.edu/dbCAN/family.php?ID=GT75	http://www.cazy.org/GT75.html
GT76	GT	Dol-P-Man: alpha-1,6-mannosyltransferase (EC 2.4.1.-)	evgtrinloc19554t0;	1	http://csbl.bmb.uga.edu/dbCAN/family.php?ID=GT76	http://www.cazy.org/GT76.html
GT8	GT	lipopolysaccharide alpha-1,3-galactosyltransferase (EC 2.4.1.44); UDP-Glc: (glucosyl)lipopolysaccharide alpha-1,2-glucosyltransferase (EC 2.4.1.-); lipopolysaccharide glucosyltransferase 1 (EC 2.4.1.58); glycogenin glucosyltransferase (EC 2.4.1.186); inositol 1-alpha-galactosyltransferase (galactinol synthase) (EC 2.4.1.123); homogalacturonan alpha-1,4-galacturonosyltransferase (EC 2.4.1.43); UDP…	evgtrinloc2882t0;evgtrinloc8924t1;evgtrinloc10150t0;evgtrinloc26015t0;evgtrinloc84387t0;	5	http://csbl.bmb.uga.edu/dbCAN/family.php?ID=GT8	http://www.cazy.org/GT8.html
GT81	GT	NDP-Glc: glucosyl-3-phosphoglycerate synthase (EC 2.4.1.-); NDP-Man: mannosyl-3-phosphoglycerate synthase (EC 2.4.1.-);	evgtrinloc6112t0;evgtrinloc6596t0;	2	http://csbl.bmb.uga.edu/dbCAN/family.php?ID=GT81	http://www.cazy.org/GT81.html
GT83	GT	undecaprenyl phosphate-alpha-L-Ara4N: 4-amino-4-deoxy-beta-L-arabinosyltransferase (EC 2.4.2.43); dodecaprenyl phosphate-beta-galacturonic acid: lipopolysaccharide core alpha-galacturonosyl transferase (EC 2.4.1.-)	evgtrinloc23223t0;evgtrinloc48579t0;evgtrinloc107054t0;	3	http://csbl.bmb.uga.edu/dbCAN/family.php?ID=GT83	http://www.cazy.org/GT83.html
GT9	GT	lipopolysaccharide N-acetylglucosaminyltransferase (EC 2.4.1.56); heptosyltransferase (EC 2.4.-.-).	evgtrinloc107652t0;	1	http://csbl.bmb.uga.edu/dbCAN/family.php?ID=GT9	http://www.cazy.org/GT9.html
GT90	GT	UDP-Xyl: (mannosyl) glucuronoxylomannan/galactoxylomannan beta-1,2-xylosyltransferase (EC 2.4.2.-); UDP-Glc: protein O-beta-glucosyltransferase (EC 2.4.1.-); UDP-Xyl: protein O-beta-xylosyltransferase (EC 2.4.2.-)	evgtrinloc16948t0;evgtrinloc26357t0;	2	http://csbl.bmb.uga.edu/dbCAN/family.php?ID=GT90	http://www.cazy.org/GT90.html
GT92	GT	UDP-Gal: N-glycan core alpha-1,6-fucoside beta-1,4-galactosyltransferase (EC 2.4.1.-); UDP-Gal: beta-galactoside beta-1,4-galactosyltransferase (EC 2.4.1.-)	evgtrinloc5334t0;evgtrinloc12595t0;evgtrinloc13172t0;evgtrinloc14088t0;evgtrinloc16507t0;evgtrinloc22912t0;	6	http://csbl.bmb.uga.edu/dbCAN/family.php?ID=GT92	http://www.cazy.org/GT92.html
PL1	PL	pectate lyase (EC 4.2.2.2); exo-pectate lyase (EC 4.2.2.9); pectin lyase (EC 4.2.2.10).	evgtrinloc2362t0;	1	http://csbl.bmb.uga.edu/dbCAN/family.php?ID=PL1	http://www.cazy.org/PL1.html
