# Supplementary material for: Degradation of bamboo lignocellulose by bamboo snout beetle Cyrtotrachelus buqueti in vivo and vitro: efficiency and mechanism
Source: Biotechnol Biofuels. 2019 Apr 1;12:75. doi: 10.1186/s13068-019-1406-y (PMC6442404; doi:10.1186/s13068-019-1406-y)
Supplement: Supplementary file 6 — Additional file 6: Table S5. The annotation of genes in CAZyme in the transcriptome. [file 13068_2019_1406_MOESM6_ESM.xls]

## Sheet: CAZy.Anno
Table S5. The annotation of genes annotated in CAZyme in the transcriptome.
Protein	CDD	KOG	NR	PFAM	Swissprot	TrEMBL	GO	KEGG
evgtrinloc11252t0	7e-41 CDD:259972 cd13905, CuRO_3_tcLLC2_insect_like, The third cupredoxin domain of the insect laccases similar to laccase 2 in Tribolium castaneum. This multicopper oxidase (MCO) family includes the majority of insect laccases. One member of the family is laccase 2 from Tribolium castaneum. Laccase 2 is required for beetle cuticle tanning. Laccase (polyphenol oxidase EC 1.10.3.2) is a blue multi…	4e-27 CDD:229205 KOG1263, KOG1263, KOG1263, Multicopper oxidases [Secondary metabolites biosynthesis, transport and catabolism].	1e-49 gi|914574929|gb|KOB77133.1| Laccase 1 [Operophtera brumata]	3e-24 CDD:285032 pfam07731, Cu-oxidase_2, Multicopper oxidase. This entry contains many divergent copper oxidase-like domains that are not recognized by the pfam00394 model.	2e-16 sp|Q8RYM9|LAC2_ORYSJ Laccase-2 OS=Oryza sativa subsp. japonica GN=LAC2 PE=2 SV=1	6e-50 tr|A0A0L7LNM0|A0A0L7LNM0_9NEOP Laccase 1 OS=Operophtera brumata GN=OBRU01_04605 PE=3 SV=1	GO:0009809,lignin biosynthetic process;GO:0016722,oxidoreductase activity, oxidizing metal ions;GO:0016491,oxidoreductase activity;GO:0046274,lignin catabolic process;GO:0048046,apoplast;GO:0005507,copper ion binding;GO:0052716,hydroquinone:oxygen oxidoreductase activity	-
evgtrinloc15173t0	1e-72 CDD:259951 cd13884, CuRO_2_tcLCC_insect_like, The second cupredoxin domain of the insect laccases similar to laccase 2 in Tribolium castaneum. This multicopper oxidase (MCO) subfamily includes the majority of insect laccases. One member is laccase 2 from Tribolium castaneum, which is required for beetle cuticle tanning. Laccase (polyphenol oxidase EC 1.10.3.2) is a blue multi-copper enzyme …	9e-55 CDD:229205 KOG1263, KOG1263, KOG1263, Multicopper oxidases [Secondary metabolites biosynthesis, transport and catabolism].	0.0 gi|546680128|gb|ERL90469.1| hypothetical protein D910_07818, partial [Dendroctonus ponderosae]	7e-30 CDD:285033 pfam07732, Cu-oxidase_3, Multicopper oxidase. This entry contains many divergent copper oxidase-like domains that are not recognized by the pfam00394 model.	4e-38 sp|Q12719|LAC4_TRAVE Laccase-4 OS=Trametes versicolor GN=LCC4 PE=3 SV=1	0.0 tr|U4U978|U4U978_DENPD Uncharacterized protein (Fragment) OS=Dendroctonus ponderosae GN=D910_07818 PE=3 SV=1	GO:0005576,extracellular region;GO:0005507,copper ion binding;GO:0016491,oxidoreductase activity;GO:0046274,lignin catabolic process;GO:0052716,hydroquinone:oxygen oxidoreductase activity	-
evgtrinloc17834t0	1e-77 CDD:259972 cd13905, CuRO_3_tcLLC2_insect_like, The third cupredoxin domain of the insect laccases similar to laccase 2 in Tribolium castaneum. This multicopper oxidase (MCO) family includes the majority of insect laccases. One member of the family is laccase 2 from Tribolium castaneum. Laccase 2 is required for beetle cuticle tanning. Laccase (polyphenol oxidase EC 1.10.3.2) is a blue multi…	5e-38 CDD:229205 KOG1263, KOG1263, KOG1263, Multicopper oxidases [Secondary metabolites biosynthesis, transport and catabolism].	1e-117 gi|1004401725|gb|EFA01167.2| Laccase-10-like Protein [Tribolium castaneum]	4e-30 CDD:285032 pfam07731, Cu-oxidase_2, Multicopper oxidase. This entry contains many divergent copper oxidase-like domains that are not recognized by the pfam00394 model.	6e-20 sp|Q6ID18|LAC10_ARATH Laccase-10 OS=Arabidopsis thaliana GN=LAC10 PE=2 SV=1	5e-118 tr|D6WE74|D6WE74_TRICA Laccase-10-like Protein OS=Tribolium castaneum GN=TcasGA2_TC010490 PE=3 SV=2	GO:0052716,hydroquinone:oxygen oxidoreductase activity;GO:0046274,lignin catabolic process;GO:0016491,oxidoreductase activity;GO:0016722,oxidoreductase activity, oxidizing metal ions;GO:0005507,copper ion binding;GO:0048046,apoplast;GO:0009809,lignin biosynthetic process	-
evgtrinloc3012t0	1e-83 CDD:274555 TIGR03388, L-ascorbate_oxidase, L-ascorbate oxidase, plant type. Members of this protein family are the copper-containing enzyme L-ascorbate oxidase (EC 1.10.3.3), also called ascorbase. This family is found in flowering plants, and shows greater sequence similarity to a family of laccases (EC 1.10.3.2) from plants than to other known ascorbate oxidases.	2e-112 CDD:229205 KOG1263, KOG1263, KOG1263, Multicopper oxidases [Secondary metabolites biosynthesis, transport and catabolism].	0.0 gi|270004718|gb|EFA01166.1| L-ascorbate oxidase-like Protein [Tribolium castaneum]	1e-43 CDD:285033 pfam07732, Cu-oxidase_3, Multicopper oxidase. This entry contains many divergent copper oxidase-like domains that are not recognized by the pfam00394 model.	2e-61 sp|Q12719|LAC4_TRAVE Laccase-4 OS=Trametes versicolor GN=LCC4 PE=3 SV=1	0.0 tr|D6WE75|D6WE75_TRICA L-ascorbate oxidase-like Protein OS=Tribolium castaneum GN=TcasGA2_TC010489 PE=3 SV=1	GO:0052716,hydroquinone:oxygen oxidoreductase activity;GO:0016491,oxidoreductase activity;GO:0046274,lignin catabolic process;GO:0005507,copper ion binding;GO:0005576,extracellular region	-
evgtrinloc48573t0	5e-36 CDD:259972 cd13905, CuRO_3_tcLLC2_insect_like, The third cupredoxin domain of the insect laccases similar to laccase 2 in Tribolium castaneum. This multicopper oxidase (MCO) family includes the majority of insect laccases. One member of the family is laccase 2 from Tribolium castaneum. Laccase 2 is required for beetle cuticle tanning. Laccase (polyphenol oxidase EC 1.10.3.2) is a blue multi…	1e-24 CDD:229205 KOG1263, KOG1263, KOG1263, Multicopper oxidases [Secondary metabolites biosynthesis, transport and catabolism].	4e-66 gi|546672570|gb|ERL84380.1| hypothetical protein D910_01810 [Dendroctonus ponderosae]	3e-21 CDD:285032 pfam07731, Cu-oxidase_2, Multicopper oxidase. This entry contains many divergent copper oxidase-like domains that are not recognized by the pfam00394 model.	2e-13 sp|Q7XE50|LAC16_ORYSJ Putative laccase-16 OS=Oryza sativa subsp. japonica GN=LAC16 PE=5 SV=1	2e-66 tr|U4U336|U4U336_DENPD Uncharacterized protein OS=Dendroctonus ponderosae GN=D910_01810 PE=4 SV=1	GO:0052716,hydroquinone:oxygen oxidoreductase activity;GO:0046274,lignin catabolic process;GO:0016722,oxidoreductase activity, oxidizing metal ions;GO:0016491,oxidoreductase activity;GO:0048046,apoplast;GO:0005507,copper ion binding	-
evgtrinloc78522t0	7e-92 CDD:173825 cd00691, ascorbate_peroxidase, Ascorbate peroxidases and cytochrome C peroxidases. Ascorbate peroxidases are a subgroup of heme-dependent peroxidases of the plant superfamily that share a heme prosthetic group and catalyze a multistep oxidative reaction involving hydrogen peroxide as the electron acceptor. Along with related catalase-peroxidases, ascorbate peroxidases belong to c…	-	1e-17 gi|919061068|ref|XP_013412190.1| PREDICTED: putative ascorbate peroxidase [Lingula anatina]	1e-43 CDD:278566 pfam00141, peroxidase, Peroxidase.	9e-92 sp|Q9FE01|APX2_ORYSJ L-ascorbate peroxidase 2, cytosolic OS=Oryza sativa subsp. japonica GN=APX2 PE=1 SV=1	1e-59 tr|G3MFG7|G3MFG7_9ACAR Putative uncharacterized protein (Fragment) OS=Amblyomma maculatum PE=2 SV=1	GO:0020037,heme binding;GO:0046872,metal ion binding;GO:0016688,L-ascorbate peroxidase activity;GO:0005737,cytoplasm;GO:0004601,peroxidase activity;GO:0042744,hydrogen peroxide catabolic process;GO:0006979,response to oxidative stress	-
evgtrinloc93804t0	3e-81 CDD:173827 cd00693, secretory_peroxidase, Horseradish peroxidase and related secretory plant peroxidases. Secretory peroxidases belong to class III of the plant heme-dependent peroxidase superfamily. All members of the superfamily share a heme prosthetic group and catalyze a multistep oxidative reaction involving hydrogen peroxide as the electron acceptor. Class III peroxidases are found in…	-	7e-22 gi|954328587|gb|KRY06097.1| Peroxidase 42 [Trichinella patagoniensis]	7e-54 CDD:278566 pfam00141, peroxidase, Peroxidase.	4e-60 sp|A5H8G4|PER1_MAIZE Peroxidase 1 OS=Zea mays GN=PER1 PE=1 SV=1	4e-22 tr|A0A0V0Z0Y8|A0A0V0Z0Y8_9BILA Peroxidase 42 OS=Trichinella patagoniensis GN=PER42 PE=3 SV=1	GO:0006979,response to oxidative stress;GO:0004601,peroxidase activity;GO:0005773,vacuole;GO:0042744,hydrogen peroxide catabolic process;GO:0005576,extracellular region;GO:0020037,heme binding;GO:0046872,metal ion binding	-
evgtrinloc16132t0	5e-21 CDD:215362 PLN02676, PLN02676, polyamine oxidase.	6e-47 CDD:228632 KOG0685, KOG0685, KOG0685, Flavin-containing amine oxidase [Coenzyme transport and metabolism].	2e-78 gi|332374070|gb|AEE62176.1| unknown [Dendroctonus ponderosae]	6e-16 CDD:279874 pfam01593, Amino_oxidase, Flavin containing amine oxidoreductase. This family consists of various amine oxidases, including maze polyamine oxidase (PAO) and various flavin containing monoamine oxidases (MAO). The aligned region includes the flavin binding site of these enzymes. The family also contains phytoene dehydrogenases and related enzymes. In vertebrates MAO plays an impor…	3e-12 sp|O96570|A37C_DROLE Protein anon-37Cs OS=Drosophila lebanonensis GN=anon-37Cs PE=3 SV=1	1e-78 tr|J3JVE6|J3JVE6_DENPD Uncharacterized protein OS=Dendroctonus ponderosae PE=2 SV=1	GO:0005737,cytoplasm;GO:0016491,oxidoreductase activity	-
evgtrinloc33273t0	3e-12 CDD:282984 pfam05199, GMC_oxred_C, GMC oxidoreductase. This domain found associated with pfam00732.	9e-17 CDD:229180 KOG1238, KOG1238, KOG1238, Glucose dehydrogenase/choline dehydrogenase/mandelonitrile lyase (GMC oxidoreductase family) [General function prediction only].	2e-15 gi|91092554|ref|XP_968478.1| PREDICTED: glucose dehydrogenase [FAD, quinone] [Tribolium castaneum] gi|270006622|gb|EFA03070.1| Glucose dehydrogenase [FAD, quinone]-like Protein [Tribolium castaneum]	8e-13 CDD:282984 pfam05199, GMC_oxred_C, GMC oxidoreductase. This domain found associated with pfam00732.	1e-11 sp|P18173|DHGL_DROME Glucose dehydrogenase [FAD, quinone] OS=Drosophila melanogaster GN=Gld PE=3 SV=3	1e-15 tr|D6WN48|D6WN48_TRICA Glucose dehydrogenase [FAD, quinone]-like Protein OS=Tribolium castaneum GN=TcasGA2_TC010931 PE=3 SV=1	GO:0016614,oxidoreductase activity, acting on CH-OH group of donors;GO:0019233,sensory perception of pain;GO:0050660,flavin adenine dinucleotide binding;GO:0042335,cuticle development;GO:0006006,glucose metabolic process;GO:0046693,sperm storage;GO:0008364,pupal chitin-based cuticle development;GO:0004344,glucose dehydrogenase activity;GO:0005576,extracellular region	-
evgtrinloc4444t1	2e-28 CDD:279874 pfam01593, Amino_oxidase, Flavin containing amine oxidoreductase. This family consists of various amine oxidases, including maze polyamine oxidase (PAO) and various flavin containing monoamine oxidases (MAO). The aligned region includes the flavin binding site of these enzymes. The family also contains phytoene dehydrogenases and related enzymes. In vertebrates MAO plays an impor…	3e-67 CDD:228632 KOG0685, KOG0685, KOG0685, Flavin-containing amine oxidase [Coenzyme transport and metabolism].	3e-74 gi|478257853|gb|ENN77995.1| hypothetical protein YQE_05515, partial [Dendroctonus ponderosae]	5e-29 CDD:279874 pfam01593, Amino_oxidase, Flavin containing amine oxidoreductase. This family consists of various amine oxidases, including maze polyamine oxidase (PAO) and various flavin containing monoamine oxidases (MAO). The aligned region includes the flavin binding site of these enzymes. The family also contains phytoene dehydrogenases and related enzymes. In vertebrates MAO plays an impor…	3e-23 sp|O96570|A37C_DROLE Protein anon-37Cs OS=Drosophila lebanonensis GN=anon-37Cs PE=3 SV=1	2e-74 tr|N6U8K1|N6U8K1_DENPD Uncharacterized protein (Fragment) OS=Dendroctonus ponderosae GN=YQE_05515 PE=4 SV=1	GO:0016491,oxidoreductase activity;GO:0005737,cytoplasm	-
evgtrinloc45170t0	1e-10 CDD:235000 PRK02106, PRK02106, choline dehydrogenase; Validated.	2e-18 CDD:229180 KOG1238, KOG1238, KOG1238, Glucose dehydrogenase/choline dehydrogenase/mandelonitrile lyase (GMC oxidoreductase family) [General function prediction only].	3e-49 gi|478260721|gb|ENN80402.1| hypothetical protein YQE_03174, partial [Dendroctonus ponderosae]	-	1e-07 sp|Q47944|SDH_GLUOY L-sorbose 1-dehydrogenase OS=Gluconobacter oxydans PE=3 SV=1	1e-49 tr|N6UNU0|N6UNU0_DENPD Uncharacterized protein (Fragment) OS=Dendroctonus ponderosae GN=YQE_03174 PE=3 SV=1	GO:0016614,oxidoreductase activity, acting on CH-OH group of donors;GO:0050660,flavin adenine dinucleotide binding	-
evgtrinloc627t0	0.0 CDD:183292 PRK11728, PRK11728, hydroxyglutarate oxidase; Provisional.	0.0 CDD:230604 KOG2665, KOG2665, KOG2665, Predicted FAD-dependent oxidoreductase [Function unknown].	0.0 gi|546686193|gb|ERL95573.1| hypothetical protein D910_12834 [Dendroctonus ponderosae]	5e-45 CDD:279590 pfam01266, DAO, FAD dependent oxidoreductase. This family includes various FAD dependent oxidoreductases: Glycerol-3-phosphate dehydrogenase EC:1.1.99.5, Sarcosine oxidase beta subunit EC:1.5.3.1, D-alanine oxidase EC:1.4.99.1, D-aspartate oxidase EC:1.4.3.1.	6e-175 sp|A7SMW7|L2HDH_NEMVE L-2-hydroxyglutarate dehydrogenase, mitochondrial OS=Nematostella vectensis GN=v1g172254 PE=3 SV=1	0.0 tr|U4USS4|U4USS4_DENPD Uncharacterized protein OS=Dendroctonus ponderosae GN=D910_12834 PE=4 SV=1	GO:0005739,mitochondrion;GO:0047545,2-hydroxyglutarate dehydrogenase activity;GO:0016491,oxidoreductase activity	K00109-ko00650,Butanoate metabolism
evgtrinloc63865t0	1e-32 CDD:235000 PRK02106, PRK02106, choline dehydrogenase; Validated.	1e-65 CDD:229180 KOG1238, KOG1238, KOG1238, Glucose dehydrogenase/choline dehydrogenase/mandelonitrile lyase (GMC oxidoreductase family) [General function prediction only].	1e-83 gi|546682666|gb|ERL92578.1| hypothetical protein D910_09891 [Dendroctonus ponderosae]	5e-21 CDD:279121 pfam00732, GMC_oxred_N, GMC oxidoreductase. This family of proteins bind FAD as a cofactor.	4e-36 sp|P18173|DHGL_DROME Glucose dehydrogenase [FAD, quinone] OS=Drosophila melanogaster GN=Gld PE=3 SV=3	7e-84 tr|U4UJE4|U4UJE4_DENPD Uncharacterized protein OS=Dendroctonus ponderosae GN=D910_09891 PE=3 SV=1	GO:0050660,flavin adenine dinucleotide binding;GO:0019233,sensory perception of pain;GO:0016614,oxidoreductase activity, acting on CH-OH group of donors;GO:0046693,sperm storage;GO:0008364,pupal chitin-based cuticle development;GO:0004344,glucose dehydrogenase activity;GO:0005576,extracellular region;GO:0006006,glucose metabolic process;GO:0042335,cuticle development	-
evgtrinloc10230t0	1e-29 CDD:235000 PRK02106, PRK02106, choline dehydrogenase; Validated.	7e-40 CDD:229180 KOG1238, KOG1238, KOG1238, Glucose dehydrogenase/choline dehydrogenase/mandelonitrile lyase (GMC oxidoreductase family) [General function prediction only].	4e-49 gi|478251762|gb|ENN72212.1| hypothetical protein YQE_11142, partial [Dendroctonus ponderosae]	-	1e-21 sp|P18172|DHGL_DROPS Glucose dehydrogenase [FAD, quinone] OS=Drosophila pseudoobscura pseudoobscura GN=Gld PE=3 SV=4	2e-49 tr|N6U0Y5|N6U0Y5_DENPD Uncharacterized protein (Fragment) OS=Dendroctonus ponderosae GN=YQE_11142 PE=4 SV=1	GO:0016614,oxidoreductase activity, acting on CH-OH group of donors;GO:0005576,extracellular region;GO:0050660,flavin adenine dinucleotide binding;GO:0016021,integral component of membrane	-
evgtrinloc105863t0	1e-25 CDD:235000 PRK02106, PRK02106, choline dehydrogenase; Validated.	4e-46 CDD:229180 KOG1238, KOG1238, KOG1238, Glucose dehydrogenase/choline dehydrogenase/mandelonitrile lyase (GMC oxidoreductase family) [General function prediction only].	1e-42 gi|195396639|ref|XP_002056938.1| uncharacterized protein Dvir_GJ16796, isoform A [Drosophila virilis] gi|968096242|ref|XP_015025605.1| uncharacterized protein Dvir_GJ16796, isoform B [Drosophila virilis] gi|194146705|gb|EDW62424.1| uncharacterized protein Dvir_GJ16796, isoform A [Drosophila virilis] gi|946562565|gb|KRF80640.1| uncharacterized protein Dvir_GJ16796, isoform B [Drosophila viri…	-	7e-25 sp|P18172|DHGL_DROPS Glucose dehydrogenase [FAD, quinone] OS=Drosophila pseudoobscura pseudoobscura GN=Gld PE=3 SV=4	5e-43 tr|B4M8E8|B4M8E8_DROVI Uncharacterized protein, isoform A OS=Drosophila virilis GN=Dvir\GJ16796 PE=3 SV=1	GO:0016614,oxidoreductase activity, acting on CH-OH group of donors;GO:0005576,extracellular region;GO:0050660,flavin adenine dinucleotide binding	-
evgtrinloc13823t0	3e-105 CDD:235000 PRK02106, PRK02106, choline dehydrogenase; Validated.	6e-155 CDD:229180 KOG1238, KOG1238, KOG1238, Glucose dehydrogenase/choline dehydrogenase/mandelonitrile lyase (GMC oxidoreductase family) [General function prediction only].	0.0 gi|546682667|gb|ERL92579.1| hypothetical protein D910_09892 [Dendroctonus ponderosae]	3e-50 CDD:279121 pfam00732, GMC_oxred_N, GMC oxidoreductase. This family of proteins bind FAD as a cofactor.	7e-92 sp|P18173|DHGL_DROME Glucose dehydrogenase [FAD, quinone] OS=Drosophila melanogaster GN=Gld PE=3 SV=3	0.0 tr|U4UF26|U4UF26_DENPD Uncharacterized protein OS=Dendroctonus ponderosae GN=D910_09892 PE=3 SV=1	GO:0042335,cuticle development;GO:0006006,glucose metabolic process;GO:0008364,pupal chitin-based cuticle development;GO:0046693,sperm storage;GO:0005576,extracellular region;GO:0004344,glucose dehydrogenase activity;GO:0016614,oxidoreductase activity, acting on CH-OH group of donors;GO:0019233,sensory perception of pain;GO:0050660,flavin adenine dinucleotide binding	K00115-ko00030,Pentose phosphate pathway
evgtrinloc15876t1	7e-136 CDD:235000 PRK02106, PRK02106, choline dehydrogenase; Validated.	0.0 CDD:229180 KOG1238, KOG1238, KOG1238, Glucose dehydrogenase/choline dehydrogenase/mandelonitrile lyase (GMC oxidoreductase family) [General function prediction only].	0.0 gi|332376573|gb|AEE63426.1| unknown [Dendroctonus ponderosae]	1e-44 CDD:279121 pfam00732, GMC_oxred_N, GMC oxidoreductase. This family of proteins bind FAD as a cofactor.	6e-116 sp|P18173|DHGL_DROME Glucose dehydrogenase [FAD, quinone] OS=Drosophila melanogaster GN=Gld PE=3 SV=3	0.0 tr|J3JYY8|J3JYY8_DENPD Uncharacterized protein OS=Dendroctonus ponderosae PE=2 SV=1	GO:0005576,extracellular region;GO:0004344,glucose dehydrogenase activity;GO:0008364,pupal chitin-based cuticle development;GO:0046693,sperm storage;GO:0006006,glucose metabolic process;GO:0042335,cuticle development;GO:0050660,flavin adenine dinucleotide binding;GO:0019233,sensory perception of pain;GO:0016614,oxidoreductase activity, acting on CH-OH group of donors	K21270
evgtrinloc18072t0	5e-147 CDD:235000 PRK02106, PRK02106, choline dehydrogenase; Validated.	0.0 CDD:229180 KOG1238, KOG1238, KOG1238, Glucose dehydrogenase/choline dehydrogenase/mandelonitrile lyase (GMC oxidoreductase family) [General function prediction only].	0.0 gi|1004399179|gb|KYB27092.1| Glucose dehydrogenase [FAD, quinone]-like Protein [Tribolium castaneum]	1e-63 CDD:279121 pfam00732, GMC_oxred_N, GMC oxidoreductase. This family of proteins bind FAD as a cofactor.	0.0 sp|P18172|DHGL_DROPS Glucose dehydrogenase [FAD, quinone] OS=Drosophila pseudoobscura pseudoobscura GN=Gld PE=3 SV=4	0.0 tr|A0A139WGK8|A0A139WGK8_TRICA Glucose dehydrogenase [FAD, quinone]-like Protein OS=Tribolium castaneum GN=TcasGA2_TC033300 PE=4 SV=1	GO:0050660,flavin adenine dinucleotide binding;GO:0030245,cellulose catabolic process;GO:0016614,oxidoreductase activity, acting on CH-OH group of donors;GO:0008810,cellulase activity;GO:0005576,extracellular region	K00115-ko00030,Pentose phosphate pathway
evgtrinloc20226t0	4e-40 CDD:282984 pfam05199, GMC_oxred_C, GMC oxidoreductase. This domain found associated with pfam00732.	3e-66 CDD:229180 KOG1238, KOG1238, KOG1238, Glucose dehydrogenase/choline dehydrogenase/mandelonitrile lyase (GMC oxidoreductase family) [General function prediction only].	9e-61 gi|642926453|ref|XP_008191966.1| PREDICTED: glucose dehydrogenase [FAD, quinone] [Tribolium castaneum]	1e-40 CDD:282984 pfam05199, GMC_oxred_C, GMC oxidoreductase. This domain found associated with pfam00732.	1e-36 sp|P18173|DHGL_DROME Glucose dehydrogenase [FAD, quinone] OS=Drosophila melanogaster GN=Gld PE=3 SV=3	8e-61 tr|N6TQD3|N6TQD3_DENPD Uncharacterized protein (Fragment) OS=Dendroctonus ponderosae GN=YQE_11868 PE=3 SV=1	GO:0046693,sperm storage;GO:0008364,pupal chitin-based cuticle development;GO:0004344,glucose dehydrogenase activity;GO:0005576,extracellular region;GO:0006006,glucose metabolic process;GO:0042335,cuticle development;GO:0042302,structural constituent of cuticle;GO:0050660,flavin adenine dinucleotide binding;GO:0019233,sensory perception of pain;GO:0016614,oxidoreductase activity, acting on CH-OH …	-
evgtrinloc21246t0	4e-143 CDD:235000 PRK02106, PRK02106, choline dehydrogenase; Validated.	0.0 CDD:229180 KOG1238, KOG1238, KOG1238, Glucose dehydrogenase/choline dehydrogenase/mandelonitrile lyase (GMC oxidoreductase family) [General function prediction only].	0.0 gi|546682667|gb|ERL92579.1| hypothetical protein D910_09892 [Dendroctonus ponderosae]	6e-47 CDD:279121 pfam00732, GMC_oxred_N, GMC oxidoreductase. This family of proteins bind FAD as a cofactor.	9e-119 sp|P18172|DHGL_DROPS Glucose dehydrogenase [FAD, quinone] OS=Drosophila pseudoobscura pseudoobscura GN=Gld PE=3 SV=4	0.0 tr|U4UF26|U4UF26_DENPD Uncharacterized protein OS=Dendroctonus ponderosae GN=D910_09892 PE=3 SV=1	GO:0005576,extracellular region;GO:0016614,oxidoreductase activity, acting on CH-OH group of donors;GO:0050660,flavin adenine dinucleotide binding	K00108-ko00260,Glycine, serine and threonine metabolism
evgtrinloc25475t0	4e-119 CDD:235000 PRK02106, PRK02106, choline dehydrogenase; Validated.	2e-161 CDD:229180 KOG1238, KOG1238, KOG1238, Glucose dehydrogenase/choline dehydrogenase/mandelonitrile lyase (GMC oxidoreductase family) [General function prediction only].	2e-158 gi|546677158|gb|ERL88051.1| hypothetical protein D910_05440 [Dendroctonus ponderosae]	2e-44 CDD:282984 pfam05199, GMC_oxred_C, GMC oxidoreductase. This domain found associated with pfam00732.	1e-104 sp|P18172|DHGL_DROPS Glucose dehydrogenase [FAD, quinone] OS=Drosophila pseudoobscura pseudoobscura GN=Gld PE=3 SV=4	1e-158 tr|U4UBR9|U4UBR9_DENPD Uncharacterized protein OS=Dendroctonus ponderosae GN=D910_05440 PE=3 SV=1	GO:0016614,oxidoreductase activity, acting on CH-OH group of donors;GO:0050660,flavin adenine dinucleotide binding;GO:0005576,extracellular region	K21270
evgtrinloc26973t0	5e-42 CDD:235000 PRK02106, PRK02106, choline dehydrogenase; Validated.	2e-58 CDD:229180 KOG1238, KOG1238, KOG1238, Glucose dehydrogenase/choline dehydrogenase/mandelonitrile lyase (GMC oxidoreductase family) [General function prediction only].	2e-70 gi|478259437|gb|ENN79327.1| hypothetical protein YQE_04236, partial [Dendroctonus ponderosae]	4e-24 CDD:279121 pfam00732, GMC_oxred_N, GMC oxidoreductase. This family of proteins bind FAD as a cofactor.	2e-22 sp|P64264|Y1310_MYCBO Uncharacterized GMC-type oxidoreductase Mb1310 OS=Mycobacterium bovis (strain ATCC BAA-935 / AF2122/97) GN=Mb1310 PE=3 SV=1	8e-71 tr|N6UKW6|N6UKW6_DENPD Uncharacterized protein (Fragment) OS=Dendroctonus ponderosae GN=YQE_04236 PE=3 SV=1	GO:0016614,oxidoreductase activity, acting on CH-OH group of donors;GO:0050660,flavin adenine dinucleotide binding	-
evgtrinloc29560t0	4e-90 CDD:235000 PRK02106, PRK02106, choline dehydrogenase; Validated.	0.0 CDD:229180 KOG1238, KOG1238, KOG1238, Glucose dehydrogenase/choline dehydrogenase/mandelonitrile lyase (GMC oxidoreductase family) [General function prediction only].	0.0 gi|478250963|gb|ENN71447.1| hypothetical protein YQE_11866, partial [Dendroctonus ponderosae]	3e-55 CDD:279121 pfam00732, GMC_oxred_N, GMC oxidoreductase. This family of proteins bind FAD as a cofactor.	4e-99 sp|P18172|DHGL_DROPS Glucose dehydrogenase [FAD, quinone] OS=Drosophila pseudoobscura pseudoobscura GN=Gld PE=3 SV=4	0.0 tr|N6TYT9|N6TYT9_DENPD Uncharacterized protein (Fragment) OS=Dendroctonus ponderosae GN=YQE_11866 PE=3 SV=1	GO:0005576,extracellular region;GO:0050660,flavin adenine dinucleotide binding;GO:0016614,oxidoreductase activity, acting on CH-OH group of donors	K21270
evgtrinloc41969t0	1e-48 CDD:282984 pfam05199, GMC_oxred_C, GMC oxidoreductase. This domain found associated with pfam00732.	1e-71 CDD:229180 KOG1238, KOG1238, KOG1238, Glucose dehydrogenase/choline dehydrogenase/mandelonitrile lyase (GMC oxidoreductase family) [General function prediction only].	3e-84 gi|546686651|gb|ERL95783.1| hypothetical protein D910_00297, partial [Dendroctonus ponderosae] gi|546687005|gb|ERL95945.1| hypothetical protein D910_00649, partial [Dendroctonus ponderosae]	3e-49 CDD:282984 pfam05199, GMC_oxred_C, GMC oxidoreductase. This domain found associated with pfam00732.	4e-39 sp|P18172|DHGL_DROPS Glucose dehydrogenase [FAD, quinone] OS=Drosophila pseudoobscura pseudoobscura GN=Gld PE=3 SV=4	2e-84 tr|U4V001|U4V001_DENPD Uncharacterized protein (Fragment) OS=Dendroctonus ponderosae GN=D910_00297 PE=3 SV=1	GO:0005576,extracellular region;GO:0050660,flavin adenine dinucleotide binding;GO:0016614,oxidoreductase activity, acting on CH-OH group of donors	-
evgtrinloc44166t0	9e-42 CDD:282984 pfam05199, GMC_oxred_C, GMC oxidoreductase. This domain found associated with pfam00732.	3e-83 CDD:229180 KOG1238, KOG1238, KOG1238, Glucose dehydrogenase/choline dehydrogenase/mandelonitrile lyase (GMC oxidoreductase family) [General function prediction only].	2e-120 gi|189238523|ref|XP_972430.2| PREDICTED: glucose dehydrogenase [FAD, quinone] [Tribolium castaneum] gi|1004398800|gb|EFA05530.2| Glucose dehydrogenase [FAD, quinone]-like Protein [Tribolium castaneum]	2e-42 CDD:282984 pfam05199, GMC_oxred_C, GMC oxidoreductase. This domain found associated with pfam00732.	2e-31 sp|P18173|DHGL_DROME Glucose dehydrogenase [FAD, quinone] OS=Drosophila melanogaster GN=Gld PE=3 SV=3	9e-121 tr|D2A3N0|D2A3N0_TRICA Glucose dehydrogenase [FAD, quinone]-like Protein OS=Tribolium castaneum GN=TcasGA2_TC015717 PE=3 SV=2	GO:0050660,flavin adenine dinucleotide binding;GO:0016021,integral component of membrane;GO:0016614,oxidoreductase activity, acting on CH-OH group of donors;GO:0019233,sensory perception of pain;GO:0004344,glucose dehydrogenase activity;GO:0005576,extracellular region;GO:0046693,sperm storage;GO:0008364,pupal chitin-based cuticle development;GO:0042335,cuticle development;GO:0006006,glucose metab…	-
evgtrinloc52025t0	1e-53 CDD:282984 pfam05199, GMC_oxred_C, GMC oxidoreductase. This domain found associated with pfam00732.	3e-104 CDD:229180 KOG1238, KOG1238, KOG1238, Glucose dehydrogenase/choline dehydrogenase/mandelonitrile lyase (GMC oxidoreductase family) [General function prediction only].	9e-123 gi|478250964|gb|ENN71448.1| hypothetical protein YQE_11867, partial [Dendroctonus ponderosae]	3e-54 CDD:282984 pfam05199, GMC_oxred_C, GMC oxidoreductase. This domain found associated with pfam00732.	2e-46 sp|P18172|DHGL_DROPS Glucose dehydrogenase [FAD, quinone] OS=Drosophila pseudoobscura pseudoobscura GN=Gld PE=3 SV=4	5e-123 tr|N6T1Q2|N6T1Q2_DENPD Uncharacterized protein (Fragment) OS=Dendroctonus ponderosae GN=YQE_11867 PE=3 SV=1	GO:0005576,extracellular region;GO:0016614,oxidoreductase activity, acting on CH-OH group of donors;GO:0050660,flavin adenine dinucleotide binding	-
evgtrinloc52076t0	2e-46 CDD:235000 PRK02106, PRK02106, choline dehydrogenase; Validated.	7e-64 CDD:229180 KOG1238, KOG1238, KOG1238, Glucose dehydrogenase/choline dehydrogenase/mandelonitrile lyase (GMC oxidoreductase family) [General function prediction only].	1e-52 gi|925683764|gb|KOX80331.1| Glucose dehydrogenase [acceptor] [Melipona quadrifasciata]	4e-19 CDD:279121 pfam00732, GMC_oxred_N, GMC oxidoreductase. This family of proteins bind FAD as a cofactor.	6e-38 sp|P18172|DHGL_DROPS Glucose dehydrogenase [FAD, quinone] OS=Drosophila pseudoobscura pseudoobscura GN=Gld PE=3 SV=4	7e-53 tr|A0A0N0BKA7|A0A0N0BKA7_9HYME Glucose dehydrogenase [acceptor] OS=Melipona quadrifasciata GN=WN51_08110 PE=3 SV=1	GO:0050660,flavin adenine dinucleotide binding;GO:0016614,oxidoreductase activity, acting on CH-OH group of donors;GO:0005576,extracellular region	-
evgtrinloc54987t0	1e-42 CDD:235000 PRK02106, PRK02106, choline dehydrogenase; Validated.	7e-98 CDD:229180 KOG1238, KOG1238, KOG1238, Glucose dehydrogenase/choline dehydrogenase/mandelonitrile lyase (GMC oxidoreductase family) [General function prediction only].	2e-116 gi|91085207|ref|XP_972126.1| PREDICTED: glucose dehydrogenase [FAD, quinone] isoform X2 [Tribolium castaneum]	1e-18 CDD:282984 pfam05199, GMC_oxred_C, GMC oxidoreductase. This domain found associated with pfam00732.	4e-35 sp|P18172|DHGL_DROPS Glucose dehydrogenase [FAD, quinone] OS=Drosophila pseudoobscura pseudoobscura GN=Gld PE=3 SV=4	8e-117 tr|D2A3M3|D2A3M3_TRICA Glucose dehydrogenase [FAD, quinone]-like Protein OS=Tribolium castaneum GN=TcasGA2_TC015712 PE=3 SV=2	GO:0016614,oxidoreductase activity, acting on CH-OH group of donors;GO:0050660,flavin adenine dinucleotide binding;GO:0005576,extracellular region	-
evgtrinloc57850t0	1e-70 CDD:235000 PRK02106, PRK02106, choline dehydrogenase; Validated.	2e-115 CDD:229180 KOG1238, KOG1238, KOG1238, Glucose dehydrogenase/choline dehydrogenase/mandelonitrile lyase (GMC oxidoreductase family) [General function prediction only].	5e-141 gi|189238523|ref|XP_972430.2| PREDICTED: glucose dehydrogenase [FAD, quinone] [Tribolium castaneum] gi|1004398800|gb|EFA05530.2| Glucose dehydrogenase [FAD, quinone]-like Protein [Tribolium castaneum]	6e-29 CDD:279121 pfam00732, GMC_oxred_N, GMC oxidoreductase. This family of proteins bind FAD as a cofactor.	1e-74 sp|P18172|DHGL_DROPS Glucose dehydrogenase [FAD, quinone] OS=Drosophila pseudoobscura pseudoobscura GN=Gld PE=3 SV=4	2e-141 tr|D2A3N0|D2A3N0_TRICA Glucose dehydrogenase [FAD, quinone]-like Protein OS=Tribolium castaneum GN=TcasGA2_TC015717 PE=3 SV=2	GO:0005576,extracellular region;GO:0016614,oxidoreductase activity, acting on CH-OH group of donors;GO:0016021,integral component of membrane;GO:0050660,flavin adenine dinucleotide binding	-
evgtrinloc58417t0	2e-45 CDD:235000 PRK02106, PRK02106, choline dehydrogenase; Validated.	1e-58 CDD:229180 KOG1238, KOG1238, KOG1238, Glucose dehydrogenase/choline dehydrogenase/mandelonitrile lyase (GMC oxidoreductase family) [General function prediction only].	1e-76 gi|478250964|gb|ENN71448.1| hypothetical protein YQE_11867, partial [Dendroctonus ponderosae]	2e-27 CDD:279121 pfam00732, GMC_oxred_N, GMC oxidoreductase. This family of proteins bind FAD as a cofactor.	6e-32 sp|P18173|DHGL_DROME Glucose dehydrogenase [FAD, quinone] OS=Drosophila melanogaster GN=Gld PE=3 SV=3	5e-77 tr|N6T1Q2|N6T1Q2_DENPD Uncharacterized protein (Fragment) OS=Dendroctonus ponderosae GN=YQE_11867 PE=3 SV=1	GO:0006006,glucose metabolic process;GO:0042335,cuticle development;GO:0004344,glucose dehydrogenase activity;GO:0005576,extracellular region;GO:0046693,sperm storage;GO:0008364,pupal chitin-based cuticle development;GO:0019233,sensory perception of pain;GO:0016614,oxidoreductase activity, acting on CH-OH group of donors;GO:0050660,flavin adenine dinucleotide binding	-
evgtrinloc59725t0	9e-50 CDD:235000 PRK02106, PRK02106, choline dehydrogenase; Validated.	1e-73 CDD:229180 KOG1238, KOG1238, KOG1238, Glucose dehydrogenase/choline dehydrogenase/mandelonitrile lyase (GMC oxidoreductase family) [General function prediction only].	9e-106 gi|91086973|ref|XP_973336.1| PREDICTED: glucose dehydrogenase [FAD, quinone]-like [Tribolium castaneum] gi|1004398081|gb|KYB26474.1| Glucose dehydrogenase [FAD, quinone]-like Protein [Tribolium castaneum]	3e-20 CDD:279121 pfam00732, GMC_oxred_N, GMC oxidoreductase. This family of proteins bind FAD as a cofactor.	3e-57 sp|P18173|DHGL_DROME Glucose dehydrogenase [FAD, quinone] OS=Drosophila melanogaster GN=Gld PE=3 SV=3	4e-106 tr|A0A139WEV9|A0A139WEV9_TRICA Glucose dehydrogenase [FAD, quinone]-like Protein OS=Tribolium castaneum GN=TcasGA2_TC033746 PE=4 SV=1	GO:0016614,oxidoreductase activity, acting on CH-OH group of donors;GO:0019233,sensory perception of pain;GO:0050660,flavin adenine dinucleotide binding;GO:0042335,cuticle development;GO:0006006,glucose metabolic process;GO:0005576,extracellular region;GO:0004344,glucose dehydrogenase activity;GO:0008364,pupal chitin-based cuticle development;GO:0046693,sperm storage	-
evgtrinloc6364t0	8e-38 CDD:225186 COG2303, BetA, Choline dehydrogenase and related flavoproteins [Amino acid transport and metabolism].	5e-72 CDD:229180 KOG1238, KOG1238, KOG1238, Glucose dehydrogenase/choline dehydrogenase/mandelonitrile lyase (GMC oxidoreductase family) [General function prediction only].	2e-122 gi|546682667|gb|ERL92579.1| hypothetical protein D910_09892 [Dendroctonus ponderosae]	5e-18 CDD:279121 pfam00732, GMC_oxred_N, GMC oxidoreductase. This family of proteins bind FAD as a cofactor.	2e-48 sp|P18173|DHGL_DROME Glucose dehydrogenase [FAD, quinone] OS=Drosophila melanogaster GN=Gld PE=3 SV=3	1e-122 tr|U4UF26|U4UF26_DENPD Uncharacterized protein OS=Dendroctonus ponderosae GN=D910_09892 PE=3 SV=1	GO:0046693,sperm storage;GO:0008364,pupal chitin-based cuticle development;GO:0004344,glucose dehydrogenase activity;GO:0005576,extracellular region;GO:0042335,cuticle development;GO:0006006,glucose metabolic process;GO:0050660,flavin adenine dinucleotide binding;GO:0016614,oxidoreductase activity, acting on CH-OH group of donors;GO:0019233,sensory perception of pain	-
evgtrinloc65498t0	1e-19 CDD:225186 COG2303, BetA, Choline dehydrogenase and related flavoproteins [Amino acid transport and metabolism].	-	4e-08 gi|443715640|gb|ELU07525.1| hypothetical protein CAPTEDRAFT_143415 [Capitella teleta]	4e-15 CDD:282984 pfam05199, GMC_oxred_C, GMC oxidoreductase. This domain found associated with pfam00732.	3e-10 sp|Q8D3K2|BETA_VIBVU Oxygen-dependent choline dehydrogenase OS=Vibrio vulnificus (strain CMCP6) GN=betA PE=3 SV=1	4e-48 tr|A0A0A9XE67|A0A0A9XE67_LYGHE Choline dehydrogenase OS=Lygus hesperus GN=betA_2 PE=4 SV=1	GO:0016491,oxidoreductase activity;GO:0019285,glycine betaine biosynthetic process from choline;GO:0050660,flavin adenine dinucleotide binding;GO:0008802,betaine-aldehyde dehydrogenase activity;GO:0008812,choline dehydrogenase activity	-
evgtrinloc6554t0	2e-125 CDD:235000 PRK02106, PRK02106, choline dehydrogenase; Validated.	0.0 CDD:229180 KOG1238, KOG1238, KOG1238, Glucose dehydrogenase/choline dehydrogenase/mandelonitrile lyase (GMC oxidoreductase family) [General function prediction only].	0.0 gi|478252402|gb|ENN72828.1| hypothetical protein YQE_10631, partial [Dendroctonus ponderosae]	3e-51 CDD:279121 pfam00732, GMC_oxred_N, GMC oxidoreductase. This family of proteins bind FAD as a cofactor.	0.0 sp|P18173|DHGL_DROME Glucose dehydrogenase [FAD, quinone] OS=Drosophila melanogaster GN=Gld PE=3 SV=3	0.0 tr|N6T584|N6T584_DENPD Uncharacterized protein (Fragment) OS=Dendroctonus ponderosae GN=YQE_10631 PE=3 SV=1	GO:0006006,glucose metabolic process;GO:0042335,cuticle development;GO:0008364,pupal chitin-based cuticle development;GO:0046693,sperm storage;GO:0005576,extracellular region;GO:0004344,glucose dehydrogenase activity;GO:0019233,sensory perception of pain;GO:0016614,oxidoreductase activity, acting on CH-OH group of donors;GO:0050660,flavin adenine dinucleotide binding	K00115-ko00030,Pentose phosphate pathway
evgtrinloc77660t0	6e-27 CDD:235000 PRK02106, PRK02106, choline dehydrogenase; Validated.	2e-51 CDD:229180 KOG1238, KOG1238, KOG1238, Glucose dehydrogenase/choline dehydrogenase/mandelonitrile lyase (GMC oxidoreductase family) [General function prediction only].	3e-55 gi|478259437|gb|ENN79327.1| hypothetical protein YQE_04236, partial [Dendroctonus ponderosae]	5e-08 CDD:279121 pfam00732, GMC_oxred_N, GMC oxidoreductase. This family of proteins bind FAD as a cofactor.	1e-28 sp|P18172|DHGL_DROPS Glucose dehydrogenase [FAD, quinone] OS=Drosophila pseudoobscura pseudoobscura GN=Gld PE=3 SV=4	1e-55 tr|N6UKW6|N6UKW6_DENPD Uncharacterized protein (Fragment) OS=Dendroctonus ponderosae GN=YQE_04236 PE=3 SV=1	GO:0005576,extracellular region;GO:0016614,oxidoreductase activity, acting on CH-OH group of donors;GO:0050660,flavin adenine dinucleotide binding	-
evgtrinloc1184t0	4e-59 CDD:223354 COG0277, GlcD, FAD/FMN-containing dehydrogenases [Energy production and conversion].	0.0 CDD:229175 KOG1233, KOG1233, KOG1233, Alkyl-dihydroxyacetonephosphate synthase [General function prediction only].	0.0 gi|332374582|gb|AEE62432.1| unknown [Dendroctonus ponderosae] gi|546674767|gb|ERL86064.1| hypothetical protein D910_03478 [Dendroctonus ponderosae]	4e-43 CDD:280983 pfam02913, FAD-oxidase_C, FAD linked oxidases, C-terminal domain. This domain has a ferredoxin-like fold.	0.0 sp|Q9V778|ADAS_DROME Alkyldihydroxyacetonephosphate synthase OS=Drosophila melanogaster GN=CG10253 PE=2 SV=1	0.0 tr|J3JW52|J3JW52_DENPD Uncharacterized protein OS=Dendroctonus ponderosae GN=D910_03478 PE=2 SV=1	GO:0008610,lipid biosynthetic process;GO:0016614,oxidoreductase activity, acting on CH-OH group of donors;GO:0005777,peroxisome;GO:0071949,FAD binding;GO:0050660,flavin adenine dinucleotide binding;GO:0008609,alkylglycerone-phosphate synthase activity;GO:0008611,ether lipid biosynthetic process	K00803-ko00565,Ether lipid metabolism;ko04146,Peroxisome
evgtrinloc3356t1	2e-121 CDD:223354 COG0277, GlcD, FAD/FMN-containing dehydrogenases [Energy production and conversion].	0.0 CDD:229174 KOG1232, KOG1232, KOG1232, Proteins containing the FAD binding domain [Energy production and conversion].	0.0 gi|478263163|gb|ENN81556.1| hypothetical protein YQE_02085, partial [Dendroctonus ponderosae] gi|546681795|gb|ERL91821.1| hypothetical protein D910_09146 [Dendroctonus ponderosae]	2e-60 CDD:280983 pfam02913, FAD-oxidase_C, FAD linked oxidases, C-terminal domain. This domain has a ferredoxin-like fold.	3e-163 sp|P84850|D2HDH_RAT D-2-hydroxyglutarate dehydrogenase, mitochondrial OS=Rattus norvegicus GN=D2hgdh PE=3 SV=1	0.0 tr|N6ULL8|N6ULL8_DENPD Uncharacterized protein (Fragment) OS=Dendroctonus ponderosae GN=D910_09146 PE=4 SV=1	GO:0010042,response to manganese ion;GO:0044267,cellular protein metabolic process;GO:0016614,oxidoreductase activity, acting on CH-OH group of donors;GO:0032025,response to cobalt ion;GO:0050660,flavin adenine dinucleotide binding;GO:0051990,(R)-2-hydroxyglutarate dehydrogenase activity;GO:0005739,mitochondrion;GO:0010043,response to zinc ion	K18204
evgtrinloc5777t0	3e-119 CDD:223354 COG0277, GlcD, FAD/FMN-containing dehydrogenases [Energy production and conversion].	0.0 CDD:229174 KOG1232, KOG1232, KOG1232, Proteins containing the FAD binding domain [Energy production and conversion].	0.0 gi|1008433206|ref|XP_015833723.1| PREDICTED: D-2-hydroxyglutarate dehydrogenase, mitochondrial isoform X1 [Tribolium castaneum] gi|1008433208|ref|XP_015833724.1| PREDICTED: D-2-hydroxyglutarate dehydrogenase, mitochondrial isoform X1 [Tribolium castaneum] gi|1008433210|ref|XP_015833726.1| PREDICTED: D-2-hydroxyglutarate dehydrogenase, mitochondrial isoform X1 [Tribolium castaneum] gi|10084332…	6e-61 CDD:280983 pfam02913, FAD-oxidase_C, FAD linked oxidases, C-terminal domain. This domain has a ferredoxin-like fold.	0.0 sp|P84850|D2HDH_RAT D-2-hydroxyglutarate dehydrogenase, mitochondrial OS=Rattus norvegicus GN=D2hgdh PE=3 SV=1	0.0 tr|D6WE94|D6WE94_TRICA D-2-hydroxyglutarate dehydrogenase, mitochondrial-like Protein OS=Tribolium castaneum GN=TcasGA2_TC002688 PE=4 SV=2	GO:0005739,mitochondrion;GO:0051990,(R)-2-hydroxyglutarate dehydrogenase activity;GO:0010043,response to zinc ion;GO:0016614,oxidoreductase activity, acting on CH-OH group of donors;GO:0044267,cellular protein metabolic process;GO:0010042,response to manganese ion;GO:0050660,flavin adenine dinucleotide binding;GO:0032025,response to cobalt ion	K18204
evgtrinloc11707t1	1e-64 CDD:276965 sd00038, Kelch, Kelch repeat. Kelch repeats are 44 to 56 amino acids in length and form a four-stranded beta-sheet corresponding to a single blade of five to seven bladed beta propellers. The Kelch superfamily is a large evolutionary conserved protein family whose members are present throughout the cell and extracellularly, and have diverse activities. Kelch repeats are often in …	0.0 CDD:232370 KOG4441, KOG4441, KOG4441, Proteins containing BTB/POZ and Kelch domains, involved in regulatory/signal transduction processes [Signal transduction mechanisms, General function prediction only].	0.0 gi|478256367|gb|ENN76557.1| hypothetical protein YQE_07008, partial [Dendroctonus ponderosae]	2e-30 CDD:285009 pfam07707, BACK, BTB And C-terminal Kelch. This domain is found associated with pfam00651 and pfam01344. The BACK domain is found juxtaposed to the BTB domain; they are separated by as little as two residues. This family appears to be closely related to the BTB domain (Finn RD, personal observation).	0.0 sp|O94889|KLH18_HUMAN Kelch-like protein 18 OS=Homo sapiens GN=KLHL18 PE=1 SV=3	0.0 tr|N6UD29|N6UD29_DENPD Uncharacterized protein (Fragment) OS=Dendroctonus ponderosae GN=YQE_07008 PE=4 SV=1	GO:0016567,protein ubiquitination;GO:0031463,Cul3-RING ubiquitin ligase complex	K10455
evgtrinloc12465t1	7e-63 CDD:222983 PHA03098, PHA03098, kelch-like protein; Provisional.	0.0 CDD:232370 KOG4441, KOG4441, KOG4441, Proteins containing BTB/POZ and Kelch domains, involved in regulatory/signal transduction processes [Signal transduction mechanisms, General function prediction only].	0.0 gi|478256302|gb|ENN76492.1| hypothetical protein YQE_06945, partial [Dendroctonus ponderosae] gi|546679284|gb|ERL89778.1| hypothetical protein D910_07139 [Dendroctonus ponderosae]	1e-43 CDD:285009 pfam07707, BACK, BTB And C-terminal Kelch. This domain is found associated with pfam00651 and pfam01344. The BACK domain is found juxtaposed to the BTB domain; they are separated by as little as two residues. This family appears to be closely related to the BTB domain (Finn RD, personal observation).	0.0 sp|Q70JS2|KELC_ANOST Ring canal kelch homolog OS=Anopheles stephensi GN=kel PE=2 SV=2	0.0 tr|N6UCW7|N6UCW7_DENPD Uncharacterized protein (Fragment) OS=Dendroctonus ponderosae GN=D910_07139 PE=4 SV=1	GO:0005856,cytoskeleton;GO:0005737,cytoplasm	K10443
evgtrinloc12533t0	3e-63 CDD:222983 PHA03098, PHA03098, kelch-like protein; Provisional.	1e-172 CDD:232370 KOG4441, KOG4441, KOG4441, Proteins containing BTB/POZ and Kelch domains, involved in regulatory/signal transduction processes [Signal transduction mechanisms, General function prediction only].	0.0 gi|546684570|gb|ERL94195.1| hypothetical protein D910_11476 [Dendroctonus ponderosae]	1e-32 CDD:285009 pfam07707, BACK, BTB And C-terminal Kelch. This domain is found associated with pfam00651 and pfam01344. The BACK domain is found juxtaposed to the BTB domain; they are separated by as little as two residues. This family appears to be closely related to the BTB domain (Finn RD, personal observation).	2e-114 sp|Q9Y573|IPP_HUMAN Actin-binding protein IPP OS=Homo sapiens GN=IPP PE=2 SV=1	0.0 tr|U4UVG0|U4UVG0_DENPD Uncharacterized protein OS=Dendroctonus ponderosae GN=D910_11476 PE=4 SV=1	GO:0003779,actin binding;GO:0005737,cytoplasm;GO:0015629,actin cytoskeleton;GO:0016567,protein ubiquitination;GO:0031463,Cul3-RING ubiquitin ligase complex	K13956
evgtrinloc1324t0	3e-69 CDD:222983 PHA03098, PHA03098, kelch-like protein; Provisional.	0.0 CDD:232370 KOG4441, KOG4441, KOG4441, Proteins containing BTB/POZ and Kelch domains, involved in regulatory/signal transduction processes [Signal transduction mechanisms, General function prediction only].	0.0 gi|478249970|gb|ENN70477.1| hypothetical protein YQE_12980, partial [Dendroctonus ponderosae]	2e-42 CDD:285009 pfam07707, BACK, BTB And C-terminal Kelch. This domain is found associated with pfam00651 and pfam01344. The BACK domain is found juxtaposed to the BTB domain; they are separated by as little as two residues. This family appears to be closely related to the BTB domain (Finn RD, personal observation).	0.0 sp|Q684M4|KEAP1_PIG Kelch-like ECH-associated protein 1 OS=Sus scrofa GN=KEAP1 PE=3 SV=1	0.0 tr|N6TW00|N6TW00_DENPD Uncharacterized protein (Fragment) OS=Dendroctonus ponderosae GN=YQE_12980 PE=4 SV=1	GO:0042994,cytoplasmic sequestering of transcription factor;GO:0031463,Cul3-RING ubiquitin ligase complex;GO:0016567,protein ubiquitination;GO:0043161,proteasome-mediated ubiquitin-dependent protein catabolic process;GO:0005634,nucleus;GO:0008134,transcription factor binding;GO:0010499,proteasomal ubiquitin-independent protein catabolic process;GO:0005737,cytoplasm;GO:0006351,transcription, DNA-t…	K10456-ko04120,Ubiquitin mediated proteolysis;ko05418,Fluid shear stress and atherosclerosis
evgtrinloc17067t0	2e-65 CDD:276965 sd00038, Kelch, Kelch repeat. Kelch repeats are 44 to 56 amino acids in length and form a four-stranded beta-sheet corresponding to a single blade of five to seven bladed beta propellers. The Kelch superfamily is a large evolutionary conserved protein family whose members are present throughout the cell and extracellularly, and have diverse activities. Kelch repeats are often in …	2e-163 CDD:232370 KOG4441, KOG4441, KOG4441, Proteins containing BTB/POZ and Kelch domains, involved in regulatory/signal transduction processes [Signal transduction mechanisms, General function prediction only].	0.0 gi|189237009|ref|XP_967077.2| PREDICTED: kelch-like protein diablo [Tribolium castaneum] gi|270007324|gb|EFA03772.1| Kelch-like protein diablo [Tribolium castaneum]	2e-15 CDD:279660 pfam01344, Kelch_1, Kelch motif. The kelch motif was initially discovered in Kelch. In this protein there are six copies of the motif. It has been shown that the Drosophila ring canal kelch protein is related to Galactose Oxidase for which a structure has been solved. The kelch motif forms a beta sheet. Several of these sheets associate to form a beta propeller structure as found…	0.0 sp|B3M9V8|KLHDB_DROAN Kelch-like protein diablo OS=Drosophila ananassae GN=dbo PE=3 SV=2	0.0 tr|D6WNA5|D6WNA5_TRICA Kelch-like protein diablo OS=Tribolium castaneum GN=TcasGA2_TC013883 PE=4 SV=1	GO:0016567,protein ubiquitination;GO:0050807,regulation of synapse organization;GO:0016049,cell growth	K10457
evgtrinloc19848t0	2e-55 CDD:276965 sd00038, Kelch, Kelch repeat. Kelch repeats are 44 to 56 amino acids in length and form a four-stranded beta-sheet corresponding to a single blade of five to seven bladed beta propellers. The Kelch superfamily is a large evolutionary conserved protein family whose members are present throughout the cell and extracellularly, and have diverse activities. Kelch repeats are often in …	3e-111 CDD:232370 KOG4441, KOG4441, KOG4441, Proteins containing BTB/POZ and Kelch domains, involved in regulatory/signal transduction processes [Signal transduction mechanisms, General function prediction only].	0.0 gi|642926255|ref|XP_008194846.1| PREDICTED: kelch-like protein 17 isoform X1 [Tribolium castaneum] gi|1008442821|ref|XP_015836463.1| PREDICTED: kelch-like protein 17 isoform X1 [Tribolium castaneum] gi|270008515|gb|EFA04963.1| Kelch-like protein diablo [Tribolium castaneum]	1e-12 CDD:279660 pfam01344, Kelch_1, Kelch motif. The kelch motif was initially discovered in Kelch. In this protein there are six copies of the motif. It has been shown that the Drosophila ring canal kelch protein is related to Galactose Oxidase for which a structure has been solved. The kelch motif forms a beta sheet. Several of these sheets associate to form a beta propeller structure as found…	1e-142 sp|Q8K430|KLH17_RAT Kelch-like protein 17 OS=Rattus norvegicus GN=Klhl17 PE=1 SV=1	0.0 tr|D2A683|D2A683_TRICA Kelch-like protein diablo OS=Tribolium castaneum GN=TcasGA2_TC015037 PE=4 SV=1	GO:0007420,brain development;GO:0045211,postsynaptic membrane;GO:0032947,protein complex scaffold;GO:0030036,actin cytoskeleton organization;GO:0031463,Cul3-RING ubiquitin ligase complex;GO:0043025,neuronal cell body;GO:0016567,protein ubiquitination;GO:0030054,cell junction;GO:0014069,postsynaptic density;GO:0015629,actin cytoskeleton;GO:0051015,actin filament binding;GO:0031208,POZ domain bindi…	K10454
evgtrinloc2301t0	1e-56 CDD:222983 PHA03098, PHA03098, kelch-like protein; Provisional.	4e-138 CDD:232370 KOG4441, KOG4441, KOG4441, Proteins containing BTB/POZ and Kelch domains, involved in regulatory/signal transduction processes [Signal transduction mechanisms, General function prediction only].	0.0 gi|478255258|gb|ENN75487.1| hypothetical protein YQE_08036, partial [Dendroctonus ponderosae] gi|546681554|gb|ERL91625.1| hypothetical protein D910_08955 [Dendroctonus ponderosae]	4e-31 CDD:279045 pfam00651, BTB, BTB/POZ domain. The BTB (for BR-C, ttk and bab) or POZ (for Pox virus and Zinc finger) domain is present near the N-terminus of a fraction of zinc finger (pfam00096) proteins and in proteins that contain the pfam01344 motif such as Kelch and a family of pox virus proteins. The BTB/POZ domain mediates homomeric dimerization and in some instances heteromeric dimeriz…	3e-71 sp|Q6ZPT1|KLHL9_MOUSE Kelch-like protein 9 OS=Mus musculus GN=Klhl9 PE=2 SV=2	0.0 tr|N6UA35|N6UA35_DENPD Uncharacterized protein (Fragment) OS=Dendroctonus ponderosae GN=D910_08955 PE=4 SV=1	GO:0016567,protein ubiquitination;GO:0007067,mitotic nuclear division;GO:0031463,Cul3-RING ubiquitin ligase complex;GO:0004842,ubiquitin-protein transferase activity;GO:0030496,midbody;GO:0000910,cytokinesis	K10463
evgtrinloc44713t0	2e-67 CDD:222983 PHA03098, PHA03098, kelch-like protein; Provisional.	3e-155 CDD:232370 KOG4441, KOG4441, KOG4441, Proteins containing BTB/POZ and Kelch domains, involved in regulatory/signal transduction processes [Signal transduction mechanisms, General function prediction only].	0.0 gi|478263219|gb|ENN81608.1| hypothetical protein YQE_01972, partial [Dendroctonus ponderosae]	3e-34 CDD:285009 pfam07707, BACK, BTB And C-terminal Kelch. This domain is found associated with pfam00651 and pfam01344. The BACK domain is found juxtaposed to the BTB domain; they are separated by as little as two residues. This family appears to be closely related to the BTB domain (Finn RD, personal observation).	0.0 sp|Q6JEL3|KLH10_RAT Kelch-like protein 10 OS=Rattus norvegicus GN=Klhl10 PE=1 SV=1	0.0 tr|N6TUA4|N6TUA4_DENPD Uncharacterized protein (Fragment) OS=Dendroctonus ponderosae GN=YQE_01972 PE=4 SV=1	GO:0031463,Cul3-RING ubiquitin ligase complex;GO:0008584,male gonad development;GO:0000902,cell morphogenesis;GO:0016567,protein ubiquitination;GO:0005737,cytoplasm;GO:0048873,homeostasis of number of cells within a tissue;GO:0048808,male genitalia morphogenesis;GO:0009566,fertilization;GO:0007286,spermatid development	K10448
evgtrinloc4511t1	2e-57 CDD:276965 sd00038, Kelch, Kelch repeat. Kelch repeats are 44 to 56 amino acids in length and form a four-stranded beta-sheet corresponding to a single blade of five to seven bladed beta propellers. The Kelch superfamily is a large evolutionary conserved protein family whose members are present throughout the cell and extracellularly, and have diverse activities. Kelch repeats are often in …	2e-122 CDD:232370 KOG4441, KOG4441, KOG4441, Proteins containing BTB/POZ and Kelch domains, involved in regulatory/signal transduction processes [Signal transduction mechanisms, General function prediction only].	0.0 gi|478251029|gb|ENN71510.1| hypothetical protein YQE_11803, partial [Dendroctonus ponderosae]	2e-26 CDD:279045 pfam00651, BTB, BTB/POZ domain. The BTB (for BR-C, ttk and bab) or POZ (for Pox virus and Zinc finger) domain is present near the N-terminus of a fraction of zinc finger (pfam00096) proteins and in proteins that contain the pfam01344 motif such as Kelch and a family of pox virus proteins. The BTB/POZ domain mediates homomeric dimerization and in some instances heteromeric dimeriz…	1e-136 sp|Q920Q8|NS1BP_MOUSE Influenza virus NS1A-binding protein homolog OS=Mus musculus GN=Ivns1abp PE=1 SV=2	0.0 tr|N6TQK2|N6TQK2_DENPD Uncharacterized protein (Fragment) OS=Dendroctonus ponderosae GN=YQE_11803 PE=4 SV=1	GO:0005737,cytoplasm;GO:2001243,negative regulation of intrinsic apoptotic signaling pathway;GO:0015629,actin cytoskeleton;GO:0005634,nucleus	K15046-ko05164,Influenza A
evgtrinloc4992t0	2e-20 CDD:238001 cd00041, CUB, CUB domain; extracellular domain; present in proteins mostly known to be involved in development; not found in prokaryotes, plants and yeast.	5e-28 CDD:228328 KOG0379, KOG0379, KOG0379, Kelch repeat-containing proteins [General function prediction only].	0.0 gi|546678689|gb|ERL89257.1| hypothetical protein D910_06630, partial [Dendroctonus ponderosae]	6e-17 CDD:278839 pfam00431, CUB, CUB domain.	2e-154 sp|Q6A051|ATRN1_MOUSE Attractin-like protein 1 OS=Mus musculus GN=Atrnl1 PE=1 SV=2	0.0 tr|U4U879|U4U879_DENPD Uncharacterized protein (Fragment) OS=Dendroctonus ponderosae GN=D910_06630 PE=4 SV=1	GO:0030246,carbohydrate binding;GO:0016021,integral component of membrane;GO:0007186,G-protein coupled receptor signaling pathway;GO:0005886,plasma membrane	-
evgtrinloc8185t1	8e-77 CDD:222983 PHA03098, PHA03098, kelch-like protein; Provisional.	0.0 CDD:232370 KOG4441, KOG4441, KOG4441, Proteins containing BTB/POZ and Kelch domains, involved in regulatory/signal transduction processes [Signal transduction mechanisms, General function prediction only].	0.0 gi|642914968|ref|XP_008190463.1| PREDICTED: kelch-like protein 5 [Tribolium castaneum] gi|1004402489|gb|EEZ99447.2| Kelch-like protein diablo [Tribolium castaneum]	3e-42 CDD:285009 pfam07707, BACK, BTB And C-terminal Kelch. This domain is found associated with pfam00651 and pfam01344. The BACK domain is found juxtaposed to the BTB domain; they are separated by as little as two residues. This family appears to be closely related to the BTB domain (Finn RD, personal observation).	0.0 sp|Q96PQ7|KLHL5_HUMAN Kelch-like protein 5 OS=Homo sapiens GN=KLHL5 PE=2 SV=3	0.0 tr|D6WCA2|D6WCA2_TRICA Kelch-like protein diablo OS=Tribolium castaneum GN=TcasGA2_TC030733 PE=4 SV=2	GO:0016567,protein ubiquitination;GO:0005856,cytoskeleton;GO:0031463,Cul3-RING ubiquitin ligase complex;GO:0005737,cytoplasm	K10442
evgtrinloc13145t0	3e-18 CDD:223354 COG0277, GlcD, FAD/FMN-containing dehydrogenases [Energy production and conversion].	0.0 CDD:229204 KOG1262, KOG1262, KOG1262, FAD-binding protein DIMINUTO [General function prediction only].	0.0 gi|546685238|gb|ERL94765.1| hypothetical protein D910_12039 [Dendroctonus ponderosae]	3e-17 CDD:279851 pfam01565, FAD_binding_4, FAD binding domain. This family consists of various enzymes that use FAD as a co-factor, most of the enzymes are similar to oxygen oxidoreductase. One of the enzymes Vanillyl-alcohol oxidase (VAO) has a solved structure, the alignment includes the FAD binding site, called the PP-loop, between residues 99-110. The FAD molecule is covalently bound in the k…	0.0 sp|Q8VCH6|DHC24_MOUSE Delta(24)-sterol reductase OS=Mus musculus GN=Dhcr24 PE=1 SV=1	0.0 tr|U4UWW1|U4UWW1_DENPD Uncharacterized protein OS=Dendroctonus ponderosae GN=D910_12039 PE=4 SV=1	GO:0005829,cytosol;GO:0009725,response to hormone;GO:0006979,response to oxidative stress;GO:0061024,membrane organization;GO:0007265,Ras protein signal transduction;GO:0016614,oxidoreductase activity, acting on CH-OH group of donors;GO:0042605,peptide antigen binding;GO:0005856,cytoskeleton;GO:0031639,plasminogen activation;GO:0008285,negative regulation of cell proliferation;GO:0005634,nucleus;…	K09828-ko00100,Steroid biosynthesis
evgtrinloc4032t0	2e-15 CDD:223354 COG0277, GlcD, FAD/FMN-containing dehydrogenases [Energy production and conversion].	0.0 CDD:229204 KOG1262, KOG1262, KOG1262, FAD-binding protein DIMINUTO [General function prediction only].	0.0 gi|91094133|ref|XP_966520.1| PREDICTED: delta(24)-sterol reductase [Tribolium castaneum] gi|270010866|gb|EFA07314.1| Delta(24)-sterol reductase-like Protein [Tribolium castaneum]	8e-16 CDD:279851 pfam01565, FAD_binding_4, FAD binding domain. This family consists of various enzymes that use FAD as a co-factor, most of the enzymes are similar to oxygen oxidoreductase. One of the enzymes Vanillyl-alcohol oxidase (VAO) has a solved structure, the alignment includes the FAD binding site, called the PP-loop, between residues 99-110. The FAD molecule is covalently bound in the k…	5e-122 sp|Q15392|DHC24_HUMAN Delta(24)-sterol reductase OS=Homo sapiens GN=DHCR24 PE=1 SV=2	0.0 tr|V5GXQ9|V5GXQ9_ANOGL Delta(24)-sterol reductase OS=Anoplophora glabripennis GN=DHC24 PE=4 SV=1	GO:0043588,skin development;GO:0000246,delta24(24-1) sterol reductase activity;GO:0000139,Golgi membrane;GO:0005783,endoplasmic reticulum;GO:0009888,tissue development;GO:0055114,oxidation-reduction process;GO:1901214,regulation of neuron death;GO:0008104,protein localization;GO:0019899,enzyme binding;GO:0050614,delta24-sterol reductase activity;GO:0033490,cholesterol biosynthetic process via lat…	K09828-ko00100,Steroid biosynthesis
evgtrinloc8245t0	3e-19 CDD:279046 pfam00652, Ricin_B_lectin, Ricin-type beta-trefoil lectin domain.	1e-21 CDD:231668 KOG3736, KOG3736, KOG3736, Polypeptide N-acetylgalactosaminyltransferase [Posttranslational modification, protein turnover, chaperones].	9e-71 gi|478257568|gb|ENN77722.1| hypothetical protein YQE_05793, partial [Dendroctonus ponderosae]	7e-20 CDD:279046 pfam00652, Ricin_B_lectin, Ricin-type beta-trefoil lectin domain.	4e-13 sp|Q8MRC9|GALT9_DROME Putative polypeptide N-acetylgalactosaminyltransferase 9 OS=Drosophila melanogaster GN=pgant9 PE=2 SV=2	5e-71 tr|N6UGE2|N6UGE2_DENPD Polypeptide N-acetylgalactosaminyltransferase (Fragment) OS=Dendroctonus ponderosae GN=YQE_05793 PE=3 SV=1	GO:0004653,polypeptide N-acetylgalactosaminyltransferase activity;GO:0046872,metal ion binding;GO:0005794,Golgi apparatus;GO:0000139,Golgi membrane;GO:0032504,multicellular organism reproduction;GO:0006493,protein O-linked glycosylation;GO:0016021,integral component of membrane;GO:0006486,protein glycosylation;GO:0031985,Golgi cisterna;GO:0016757,transferase activity, transferring glycosyl groups…	-
evgtrinloc12016t0	6e-06 CDD:279884 pfam01607, CBM_14, Chitin binding Peritrophin-A domain. This domain is called the Peritrophin-A domain and is found in chitin binding proteins particularly peritrophic matrix proteins of insects and animal chitinases. Copies of the domain are also found in some baculoviruses. Relevant references that describe proteins with this domain include. It is an extracellular domain that c…	-	7e-40 gi|642936252|ref|XP_008198368.1| PREDICTED: uncharacterized protein LOC100142573 isoform X1 [Tribolium castaneum] gi|1004396228|gb|EFA09604.2| hypothetical protein TcasGA2_TC011724 [Tribolium castaneum]	1e-06 CDD:279884 pfam01607, CBM_14, Chitin binding Peritrophin-A domain. This domain is called the Peritrophin-A domain and is found in chitin binding proteins particularly peritrophic matrix proteins of insects and animal chitinases. Copies of the domain are also found in some baculoviruses. Relevant references that describe proteins with this domain include. It is an extracellular domain that c…	-	3e-40 tr|D6X0A4|D6X0A4_TRICA Uncharacterized protein OS=Tribolium castaneum GN=TcasGA2_TC011724 PE=4 SV=2	GO:0006030,chitin metabolic process;GO:0005576,extracellular region;GO:0008061,chitin binding	-
evgtrinloc13844t0	4e-29 CDD:214555 smart00202, SR, Scavenger receptor Cys-rich. The sea ucrhin egg peptide speract contains 4 repeats of SR domains that contain 6 conserved cysteines. May bind bacterial antigens in the protein MARCO.	-	0.0 gi|478250983|gb|ENN71467.1| hypothetical protein YQE_11884, partial [Dendroctonus ponderosae]	2e-26 CDD:278931 pfam00530, SRCR, Scavenger receptor cysteine-rich domain. These domains are disulphide rich extracellular domains. These domains are found in several extracellular receptors and may be involved in protein-protein interactions.	4e-20 sp|Q60997|DMBT1_MOUSE Deleted in malignant brain tumors 1 protein OS=Mus musculus GN=Dmbt1 PE=1 SV=2	0.0 tr|N6TYW1|N6TYW1_DENPD Uncharacterized protein (Fragment) OS=Dendroctonus ponderosae GN=YQE_11884 PE=4 SV=1	GO:0016021,integral component of membrane;GO:0016020,membrane;GO:0070062,extracellular exosome;GO:0030858,positive regulation of epithelial cell differentiation;GO:0035375,zymogen binding;GO:0042589,zymogen granule membrane;GO:0005044,scavenger receptor activity;GO:0004252,serine-type endopeptidase activity;GO:0030658,transport vesicle membrane;GO:0019898,extrinsic component of membrane;GO:000573…	-
evgtrinloc1415t0	5e-07 CDD:214696 smart00494, ChtBD2, Chitin-binding domain type 2.	-	3e-12 gi|546677879|gb|ERL88631.1| hypothetical protein D910_06016 [Dendroctonus ponderosae]	1e-07 CDD:279884 pfam01607, CBM_14, Chitin binding Peritrophin-A domain. This domain is called the Peritrophin-A domain and is found in chitin binding proteins particularly peritrophic matrix proteins of insects and animal chitinases. Copies of the domain are also found in some baculoviruses. Relevant references that describe proteins with this domain include. It is an extracellular domain that c…	-	1e-12 tr|U4UDF5|U4UDF5_DENPD Uncharacterized protein OS=Dendroctonus ponderosae GN=D910_06016 PE=4 SV=1	GO:0008061,chitin binding;GO:0006030,chitin metabolic process;GO:0005576,extracellular region	-
evgtrinloc1465t0	2e-51 CDD:176644 cd00866, PEBP_euk, PhosphatidylEthanolamine-Binding Protein (PEBP) domain present in eukaryotes. PhosphatidylEthanolamine-Binding Proteins (PEBPs) are represented in all three major phylogenetic divisions (eukaryotes, bacteria, archaea). The members in this subgroup are present in eukaryotes. Members here include those in plants such as Arabidopsis thaliana FLOWERING LOCUS (FT) a…	5e-55 CDD:231284 KOG3346, KOG3346, KOG3346, Phosphatidylethanolamine binding protein [General function prediction only].	4e-135 gi|546681712|gb|ERL91749.1| hypothetical protein D910_09075, partial [Dendroctonus ponderosae]	8e-15 CDD:279502 pfam01161, PBP, Phosphatidylethanolamine-binding protein.	2e-37 sp|P31729|OV16_ONCVO OV-16 antigen OS=Onchocerca volvulus GN=OV16 PE=2 SV=2	2e-135 tr|U4UCR4|U4UCR4_DENPD Uncharacterized protein (Fragment) OS=Dendroctonus ponderosae GN=D910_09075 PE=4 SV=1	GO:0008061,chitin binding;GO:0006030,chitin metabolic process;GO:0005576,extracellular region	-
evgtrinloc14758t0	2e-07 CDD:279884 pfam01607, CBM_14, Chitin binding Peritrophin-A domain. This domain is called the Peritrophin-A domain and is found in chitin binding proteins particularly peritrophic matrix proteins of insects and animal chitinases. Copies of the domain are also found in some baculoviruses. Relevant references that describe proteins with this domain include. It is an extracellular domain that c…	-	0.0 gi|546686757|gb|ERL95836.1| hypothetical protein D910_00425 [Dendroctonus ponderosae] gi|546686759|gb|ERL95837.1| hypothetical protein D910_00426 [Dendroctonus ponderosae]	4e-08 CDD:279884 pfam01607, CBM_14, Chitin binding Peritrophin-A domain. This domain is called the Peritrophin-A domain and is found in chitin binding proteins particularly peritrophic matrix proteins of insects and animal chitinases. Copies of the domain are also found in some baculoviruses. Relevant references that describe proteins with this domain include. It is an extracellular domain that c…	-	0.0 tr|U4UZL1|U4UZL1_DENPD Uncharacterized protein OS=Dendroctonus ponderosae GN=D910_00425 PE=4 SV=1	GO:0005576,extracellular region;GO:0006030,chitin metabolic process;GO:0008061,chitin binding	-
evgtrinloc14918t0	5e-14 CDD:279884 pfam01607, CBM_14, Chitin binding Peritrophin-A domain. This domain is called the Peritrophin-A domain and is found in chitin binding proteins particularly peritrophic matrix proteins of insects and animal chitinases. Copies of the domain are also found in some baculoviruses. Relevant references that describe proteins with this domain include. It is an extracellular domain that c…	-	0.0 gi|546674351|gb|ERL85743.1| hypothetical protein D910_03158 [Dendroctonus ponderosae]	1e-14 CDD:279884 pfam01607, CBM_14, Chitin binding Peritrophin-A domain. This domain is called the Peritrophin-A domain and is found in chitin binding proteins particularly peritrophic matrix proteins of insects and animal chitinases. Copies of the domain are also found in some baculoviruses. Relevant references that describe proteins with this domain include. It is an extracellular domain that c…	-	0.0 tr|U4U0C1|U4U0C1_DENPD Uncharacterized protein OS=Dendroctonus ponderosae GN=D910_03158 PE=4 SV=1	-	-
evgtrinloc15071t0	5e-10 CDD:214696 smart00494, ChtBD2, Chitin-binding domain type 2.	-	3e-38 gi|478259606|gb|ENN79459.1| hypothetical protein YQE_04103, partial [Dendroctonus ponderosae]	7e-10 CDD:279884 pfam01607, CBM_14, Chitin binding Peritrophin-A domain. This domain is called the Peritrophin-A domain and is found in chitin binding proteins particularly peritrophic matrix proteins of insects and animal chitinases. Copies of the domain are also found in some baculoviruses. Relevant references that describe proteins with this domain include. It is an extracellular domain that c…	2e-06 sp|O76217|PE1_ANOGA Peritrophin-1 OS=Anopheles gambiae GN=Aper1 PE=2 SV=2	1e-38 tr|N6TGC9|N6TGC9_DENPD Uncharacterized protein (Fragment) OS=Dendroctonus ponderosae GN=YQE_04103 PE=4 SV=1	GO:0016021,integral component of membrane;GO:0008061,chitin binding;GO:0005576,extracellular region;GO:0006030,chitin metabolic process	-
evgtrinloc16251t0	-	-	1e-09 gi|961102226|ref|XP_014775856.1| PREDICTED: balbiani ring protein 3-like isoform X1 [Octopus bimaculoides]	-	-	-	-	-
evgtrinloc16612t0	3e-08 CDD:279884 pfam01607, CBM_14, Chitin binding Peritrophin-A domain. This domain is called the Peritrophin-A domain and is found in chitin binding proteins particularly peritrophic matrix proteins of insects and animal chitinases. Copies of the domain are also found in some baculoviruses. Relevant references that describe proteins with this domain include. It is an extracellular domain that c…	-	1e-110 gi|270297180|ref|NP_001161912.1| cuticular protein analogous to peritrophins 1-B [Tribolium castaneum] gi|268309002|gb|ACY95467.1| cuticular protein analogous to peritrophins 1-B [Tribolium castaneum] gi|270001714|gb|EEZ98161.1| hypothetical protein TcasGA2_TC000587 [Tribolium castaneum]	7e-09 CDD:279884 pfam01607, CBM_14, Chitin binding Peritrophin-A domain. This domain is called the Peritrophin-A domain and is found in chitin binding proteins particularly peritrophic matrix proteins of insects and animal chitinases. Copies of the domain are also found in some baculoviruses. Relevant references that describe proteins with this domain include. It is an extracellular domain that c…	-	5e-111 tr|D1MAH6|D1MAH6_TRICA Cuticular protein analogous to peritrophins 1-B OS=Tribolium castaneum GN=CPAP1-B PE=2 SV=1	GO:0006030,chitin metabolic process;GO:0005576,extracellular region;GO:0008061,chitin binding;GO:0016021,integral component of membrane	-
evgtrinloc19397t0	9e-11 CDD:279884 pfam01607, CBM_14, Chitin binding Peritrophin-A domain. This domain is called the Peritrophin-A domain and is found in chitin binding proteins particularly peritrophic matrix proteins of insects and animal chitinases. Copies of the domain are also found in some baculoviruses. Relevant references that describe proteins with this domain include. It is an extracellular domain that c…	-	1e-155 gi|1008449260|ref|XP_015838223.1| PREDICTED: uncharacterized protein LOC103314049 isoform X3 [Tribolium castaneum]	2e-11 CDD:279884 pfam01607, CBM_14, Chitin binding Peritrophin-A domain. This domain is called the Peritrophin-A domain and is found in chitin binding proteins particularly peritrophic matrix proteins of insects and animal chitinases. Copies of the domain are also found in some baculoviruses. Relevant references that describe proteins with this domain include. It is an extracellular domain that c…	-	7e-155 tr|D6WX17|D6WX17_TRICA Uncharacterized protein OS=Tribolium castaneum GN=TcasGA2_TC005652 PE=4 SV=1	GO:0004568,chitinase activity;GO:0008061,chitin binding;GO:0006032,chitin catabolic process;GO:0005975,carbohydrate metabolic process;GO:0005576,extracellular region	-
evgtrinloc21844t0	1e-09 CDD:279884 pfam01607, CBM_14, Chitin binding Peritrophin-A domain. This domain is called the Peritrophin-A domain and is found in chitin binding proteins particularly peritrophic matrix proteins of insects and animal chitinases. Copies of the domain are also found in some baculoviruses. Relevant references that describe proteins with this domain include. It is an extracellular domain that c…	-	1e-118 gi|546687476|gb|ERL96156.1| hypothetical protein D910_01213 [Dendroctonus ponderosae]	4e-10 CDD:279884 pfam01607, CBM_14, Chitin binding Peritrophin-A domain. This domain is called the Peritrophin-A domain and is found in chitin binding proteins particularly peritrophic matrix proteins of insects and animal chitinases. Copies of the domain are also found in some baculoviruses. Relevant references that describe proteins with this domain include. It is an extracellular domain that c…	-	6e-119 tr|U4V0E5|U4V0E5_DENPD Uncharacterized protein OS=Dendroctonus ponderosae GN=D910_01213 PE=4 SV=1	GO:0005576,extracellular region;GO:0006030,chitin metabolic process;GO:0008061,chitin binding	-
evgtrinloc22057t0	4e-10 CDD:214696 smart00494, ChtBD2, Chitin-binding domain type 2.	-	3e-58 gi|1008442128|ref|XP_015836272.1| PREDICTED: uncharacterized protein LOC655370 [Tribolium castaneum]	7e-08 CDD:279884 pfam01607, CBM_14, Chitin binding Peritrophin-A domain. This domain is called the Peritrophin-A domain and is found in chitin binding proteins particularly peritrophic matrix proteins of insects and animal chitinases. Copies of the domain are also found in some baculoviruses. Relevant references that describe proteins with this domain include. It is an extracellular domain that c…	6e-06 sp|O76217|PE1_ANOGA Peritrophin-1 OS=Anopheles gambiae GN=Aper1 PE=2 SV=2	6e-49 tr|V5GWH3|V5GWH3_ANOGL Peritrophin (Fragment) OS=Anoplophora glabripennis GN=PE1 PE=4 SV=1	GO:0008061,chitin binding;GO:0006030,chitin metabolic process;GO:0005576,extracellular region	-
evgtrinloc22280t0	6e-11 CDD:279884 pfam01607, CBM_14, Chitin binding Peritrophin-A domain. This domain is called the Peritrophin-A domain and is found in chitin binding proteins particularly peritrophic matrix proteins of insects and animal chitinases. Copies of the domain are also found in some baculoviruses. Relevant references that describe proteins with this domain include. It is an extracellular domain that c…	-	1e-76 gi|478259824|gb|ENN79650.1| hypothetical protein YQE_03909, partial [Dendroctonus ponderosae]	1e-11 CDD:279884 pfam01607, CBM_14, Chitin binding Peritrophin-A domain. This domain is called the Peritrophin-A domain and is found in chitin binding proteins particularly peritrophic matrix proteins of insects and animal chitinases. Copies of the domain are also found in some baculoviruses. Relevant references that describe proteins with this domain include. It is an extracellular domain that c…	-	7e-77 tr|N6UD83|N6UD83_DENPD Uncharacterized protein (Fragment) OS=Dendroctonus ponderosae GN=YQE_03909 PE=4 SV=1	GO:0006030,chitin metabolic process;GO:0005576,extracellular region;GO:0008061,chitin binding	-
evgtrinloc2234t0	2e-10 CDD:279884 pfam01607, CBM_14, Chitin binding Peritrophin-A domain. This domain is called the Peritrophin-A domain and is found in chitin binding proteins particularly peritrophic matrix proteins of insects and animal chitinases. Copies of the domain are also found in some baculoviruses. Relevant references that describe proteins with this domain include. It is an extracellular domain that c…	-	4e-157 gi|332373886|gb|AEE62084.1| unknown [Dendroctonus ponderosae] gi|478263665|gb|ENN81971.1| hypothetical protein YQE_01682, partial [Dendroctonus ponderosae] gi|546676705|gb|ERL87661.1| hypothetical protein D910_05051 [Dendroctonus ponderosae]	4e-11 CDD:279884 pfam01607, CBM_14, Chitin binding Peritrophin-A domain. This domain is called the Peritrophin-A domain and is found in chitin binding proteins particularly peritrophic matrix proteins of insects and animal chitinases. Copies of the domain are also found in some baculoviruses. Relevant references that describe proteins with this domain include. It is an extracellular domain that c…	4e-07 sp|P41996|CPG2_CAEEL Chondroitin proteoglycan-2 OS=Caenorhabditis elegans GN=cpg-2 PE=1 SV=3	2e-157 tr|J3JV56|J3JV56_DENPD Uncharacterized protein OS=Dendroctonus ponderosae GN=D910_05051 PE=2 SV=1	GO:0032465,regulation of cytokinesis;GO:0030703,eggshell formation;GO:0006030,chitin metabolic process;GO:0005576,extracellular region;GO:0008061,chitin binding;GO:0000281,mitotic cytokinesis;GO:0009790,embryo development	-
evgtrinloc22530t0	-	-	3e-23 gi|961102226|ref|XP_014775856.1| PREDICTED: balbiani ring protein 3-like isoform X1 [Octopus bimaculoides]	-	-	7e-12 tr|A0A0L8H375|A0A0L8H375_OCTBM Uncharacterized protein OS=Octopus bimaculoides GN=OCBIM_22023621mg PE=4 SV=1	-	-
evgtrinloc243t0	7e-08 CDD:214696 smart00494, ChtBD2, Chitin-binding domain type 2.	-	2e-19 gi|998489245|gb|AMK48553.1| chitin binding peritrophin-a domain, partial [Rhynchophorus ferrugineus]	4e-08 CDD:279884 pfam01607, CBM_14, Chitin binding Peritrophin-A domain. This domain is called the Peritrophin-A domain and is found in chitin binding proteins particularly peritrophic matrix proteins of insects and animal chitinases. Copies of the domain are also found in some baculoviruses. Relevant references that describe proteins with this domain include. It is an extracellular domain that c…	-	9e-20 tr|A0A140DKT8|A0A140DKT8_9CUCU Chitin binding peritrophin-a domain (Fragment) OS=Rhynchophorus ferrugineus PE=2 SV=1	GO:0006030,chitin metabolic process;GO:0005576,extracellular region;GO:0008061,chitin binding	-
evgtrinloc25200t0	-	-	-	-	-	-	-	-
evgtrinloc2522t0	7e-10 CDD:214696 smart00494, ChtBD2, Chitin-binding domain type 2.	-	1e-22 gi|546681710|gb|ERL91747.1| hypothetical protein D910_09073 [Dendroctonus ponderosae]	1e-08 CDD:279884 pfam01607, CBM_14, Chitin binding Peritrophin-A domain. This domain is called the Peritrophin-A domain and is found in chitin binding proteins particularly peritrophic matrix proteins of insects and animal chitinases. Copies of the domain are also found in some baculoviruses. Relevant references that describe proteins with this domain include. It is an extracellular domain that c…	-	7e-23 tr|U4UFE2|U4UFE2_DENPD Uncharacterized protein OS=Dendroctonus ponderosae GN=D910_09073 PE=4 SV=1	GO:0005576,extracellular region;GO:0006030,chitin metabolic process;GO:0008061,chitin binding	-
evgtrinloc25776t0	8e-12 CDD:279884 pfam01607, CBM_14, Chitin binding Peritrophin-A domain. This domain is called the Peritrophin-A domain and is found in chitin binding proteins particularly peritrophic matrix proteins of insects and animal chitinases. Copies of the domain are also found in some baculoviruses. Relevant references that describe proteins with this domain include. It is an extracellular domain that c…	-	2e-16 gi|478252965|gb|ENN73348.1| hypothetical protein YQE_10028, partial [Dendroctonus ponderosae]	2e-12 CDD:279884 pfam01607, CBM_14, Chitin binding Peritrophin-A domain. This domain is called the Peritrophin-A domain and is found in chitin binding proteins particularly peritrophic matrix proteins of insects and animal chitinases. Copies of the domain are also found in some baculoviruses. Relevant references that describe proteins with this domain include. It is an extracellular domain that c…	3e-07 sp|O76217|PE1_ANOGA Peritrophin-1 OS=Anopheles gambiae GN=Aper1 PE=2 SV=2	8e-17 tr|N6T6M9|N6T6M9_DENPD Uncharacterized protein (Fragment) OS=Dendroctonus ponderosae GN=YQE_10028 PE=4 SV=1	GO:0008061,chitin binding;GO:0005576,extracellular region;GO:0006030,chitin metabolic process	-
evgtrinloc2812t0	-	-	2e-143 gi|478258804|gb|ENN78820.1| hypothetical protein YQE_04720, partial [Dendroctonus ponderosae]	-	-	9e-144 tr|N6UAQ9|N6UAQ9_DENPD Uncharacterized protein (Fragment) OS=Dendroctonus ponderosae GN=YQE_04720 PE=4 SV=1	GO:0008061,chitin binding;GO:0006030,chitin metabolic process;GO:0005576,extracellular region	-
evgtrinloc3047t0	-	-	6e-27 gi|1008437782|ref|XP_015835071.1| PREDICTED: uncharacterized protein LOC103312740 [Tribolium castaneum] gi|1008437784|ref|XP_015835072.1| PREDICTED: uncharacterized protein LOC103312740 [Tribolium castaneum]	-	-	4e-18 tr|A0A0L7KNU9|A0A0L7KNU9_9NEOP Insect intestinal mucin 3 OS=Operophtera brumata GN=OBRU01_22261 PE=4 SV=1	GO:0008061,chitin binding;GO:0005576,extracellular region;GO:0006030,chitin metabolic process	-
evgtrinloc31734t0	-	-	-	-	-	-	-	-
evgtrinloc40556t0	-	-	1e-14 gi|1008437782|ref|XP_015835071.1| PREDICTED: uncharacterized protein LOC103312740 [Tribolium castaneum] gi|1008437784|ref|XP_015835072.1| PREDICTED: uncharacterized protein LOC103312740 [Tribolium castaneum]	-	-	3e-08 tr|B4PGK6|B4PGK6_DROYA Uncharacterized protein OS=Drosophila yakuba GN=Dyak\GE21336 PE=4 SV=2	GO:0006030,chitin metabolic process;GO:0005576,extracellular region;GO:0008061,chitin binding	-
evgtrinloc4218t0	7e-08 CDD:279884 pfam01607, CBM_14, Chitin binding Peritrophin-A domain. This domain is called the Peritrophin-A domain and is found in chitin binding proteins particularly peritrophic matrix proteins of insects and animal chitinases. Copies of the domain are also found in some baculoviruses. Relevant references that describe proteins with this domain include. It is an extracellular domain that c…	-	9e-147 gi|332375941|gb|AEE63111.1| unknown [Dendroctonus ponderosae] gi|478258807|gb|ENN78823.1| hypothetical protein YQE_04722, partial [Dendroctonus ponderosae]	2e-08 CDD:279884 pfam01607, CBM_14, Chitin binding Peritrophin-A domain. This domain is called the Peritrophin-A domain and is found in chitin binding proteins particularly peritrophic matrix proteins of insects and animal chitinases. Copies of the domain are also found in some baculoviruses. Relevant references that describe proteins with this domain include. It is an extracellular domain that c…	-	4e-147 tr|J3JY26|J3JY26_DENPD Uncharacterized protein OS=Dendroctonus ponderosae GN=YQE_04722 PE=2 SV=1	GO:0006030,chitin metabolic process;GO:0005576,extracellular region;GO:0008061,chitin binding	-
evgtrinloc44251t0	4e-09 CDD:279884 pfam01607, CBM_14, Chitin binding Peritrophin-A domain. This domain is called the Peritrophin-A domain and is found in chitin binding proteins particularly peritrophic matrix proteins of insects and animal chitinases. Copies of the domain are also found in some baculoviruses. Relevant references that describe proteins with this domain include. It is an extracellular domain that c…	-	4e-42 gi|1008434273|ref|XP_015834046.1| PREDICTED: mucin-5AC isoform X3 [Tribolium castaneum]	1e-09 CDD:279884 pfam01607, CBM_14, Chitin binding Peritrophin-A domain. This domain is called the Peritrophin-A domain and is found in chitin binding proteins particularly peritrophic matrix proteins of insects and animal chitinases. Copies of the domain are also found in some baculoviruses. Relevant references that describe proteins with this domain include. It is an extracellular domain that c…	-	1e-41 tr|A0A139WK69|A0A139WK69_TRICA Uncharacterized protein OS=Tribolium castaneum GN=TcasGA2_TC031066 PE=4 SV=1	GO:0008061,chitin binding;GO:0006030,chitin metabolic process;GO:0005576,extracellular region	-
evgtrinloc4596t0	2e-09 CDD:279884 pfam01607, CBM_14, Chitin binding Peritrophin-A domain. This domain is called the Peritrophin-A domain and is found in chitin binding proteins particularly peritrophic matrix proteins of insects and animal chitinases. Copies of the domain are also found in some baculoviruses. Relevant references that describe proteins with this domain include. It is an extracellular domain that c…	-	9e-91 gi|270297218|ref|NP_001161918.1| cuticular protein analogous to peritrophins 1-H precursor [Tribolium castaneum] gi|642929138|ref|XP_008195708.1| PREDICTED: cuticular protein analogous to peritrophins 1-H isoform X1 [Tribolium castaneum] gi|642929140|ref|XP_008195709.1| PREDICTED: cuticular protein analogous to peritrophins 1-H isoform X1 [Tribolium castaneum] gi|1008445062|ref|XP_015837051…	6e-10 CDD:279884 pfam01607, CBM_14, Chitin binding Peritrophin-A domain. This domain is called the Peritrophin-A domain and is found in chitin binding proteins particularly peritrophic matrix proteins of insects and animal chitinases. Copies of the domain are also found in some baculoviruses. Relevant references that describe proteins with this domain include. It is an extracellular domain that c…	-	4e-91 tr|D1MAI2|D1MAI2_TRICA Cuticular protein analogous to peritrophins 1-H OS=Tribolium castaneum GN=CPAP1-H PE=2 SV=1	GO:0006030,chitin metabolic process;GO:0005576,extracellular region;GO:0008061,chitin binding	-
evgtrinloc46273t0	3e-07 CDD:279884 pfam01607, CBM_14, Chitin binding Peritrophin-A domain. This domain is called the Peritrophin-A domain and is found in chitin binding proteins particularly peritrophic matrix proteins of insects and animal chitinases. Copies of the domain are also found in some baculoviruses. Relevant references that describe proteins with this domain include. It is an extracellular domain that c…	-	5e-40 gi|1008428189|ref|XP_015840092.1| PREDICTED: probable chitinase 3 isoform X2 [Tribolium castaneum] gi|1004403017|gb|KYB29331.1| putative chitinase 3-like Protein [Tribolium castaneum]	8e-08 CDD:279884 pfam01607, CBM_14, Chitin binding Peritrophin-A domain. This domain is called the Peritrophin-A domain and is found in chitin binding proteins particularly peritrophic matrix proteins of insects and animal chitinases. Copies of the domain are also found in some baculoviruses. Relevant references that describe proteins with this domain include. It is an extracellular domain that c…	6e-09 sp|O76217|PE1_ANOGA Peritrophin-1 OS=Anopheles gambiae GN=Aper1 PE=2 SV=2	2e-40 tr|A0A139WNF4|A0A139WNF4_TRICA Putative chitinase 3-like Protein OS=Tribolium castaneum GN=TcasGA2_TC032196 PE=4 SV=1	GO:0005576,extracellular region;GO:0006030,chitin metabolic process;GO:0008061,chitin binding	-
evgtrinloc4629t0	1e-06 CDD:279884 pfam01607, CBM_14, Chitin binding Peritrophin-A domain. This domain is called the Peritrophin-A domain and is found in chitin binding proteins particularly peritrophic matrix proteins of insects and animal chitinases. Copies of the domain are also found in some baculoviruses. Relevant references that describe proteins with this domain include. It is an extracellular domain that c…	-	3e-74 gi|546685290|gb|ERL94817.1| hypothetical protein D910_12090 [Dendroctonus ponderosae]	3e-07 CDD:279884 pfam01607, CBM_14, Chitin binding Peritrophin-A domain. This domain is called the Peritrophin-A domain and is found in chitin binding proteins particularly peritrophic matrix proteins of insects and animal chitinases. Copies of the domain are also found in some baculoviruses. Relevant references that describe proteins with this domain include. It is an extracellular domain that c…	-	1e-74 tr|U4UNX6|U4UNX6_DENPD Uncharacterized protein OS=Dendroctonus ponderosae GN=D910_12090 PE=4 SV=1	GO:0005576,extracellular region;GO:0006030,chitin metabolic process;GO:0008061,chitin binding	-
evgtrinloc4637t0	1e-08 CDD:214696 smart00494, ChtBD2, Chitin-binding domain type 2.	-	7e-169 gi|332374348|gb|AEE62315.1| unknown [Dendroctonus ponderosae] gi|478251260|gb|ENN71734.1| hypothetical protein YQE_11656, partial [Dendroctonus ponderosae] gi|546676119|gb|ERL87186.1| hypothetical protein D910_04586 [Dendroctonus ponderosae]	3e-09 CDD:279884 pfam01607, CBM_14, Chitin binding Peritrophin-A domain. This domain is called the Peritrophin-A domain and is found in chitin binding proteins particularly peritrophic matrix proteins of insects and animal chitinases. Copies of the domain are also found in some baculoviruses. Relevant references that describe proteins with this domain include. It is an extracellular domain that c…	2e-06 sp|O76217|PE1_ANOGA Peritrophin-1 OS=Anopheles gambiae GN=Aper1 PE=2 SV=2	4e-169 tr|J3JVT5|J3JVT5_DENPD Uncharacterized protein OS=Dendroctonus ponderosae GN=D910_04586 PE=2 SV=1	GO:0008061,chitin binding;GO:0005576,extracellular region;GO:0006030,chitin metabolic process	-
evgtrinloc4829t0	3e-06 CDD:279884 pfam01607, CBM_14, Chitin binding Peritrophin-A domain. This domain is called the Peritrophin-A domain and is found in chitin binding proteins particularly peritrophic matrix proteins of insects and animal chitinases. Copies of the domain are also found in some baculoviruses. Relevant references that describe proteins with this domain include. It is an extracellular domain that c…	-	1e-145 gi|952538810|gb|KRT84888.1| Carbohydrate-binding protein [Oryctes borbonicus]	8e-07 CDD:279884 pfam01607, CBM_14, Chitin binding Peritrophin-A domain. This domain is called the Peritrophin-A domain and is found in chitin binding proteins particularly peritrophic matrix proteins of insects and animal chitinases. Copies of the domain are also found in some baculoviruses. Relevant references that describe proteins with this domain include. It is an extracellular domain that c…	-	5e-146 tr|A0A0T6BC10|A0A0T6BC10_9SCAR Carbohydrate-binding protein OS=Oryctes borbonicus GN=AMK59_1887 PE=4 SV=1	GO:0006030,chitin metabolic process;GO:0005576,extracellular region;GO:0008061,chitin binding	-
evgtrinloc5677t0	2e-06 CDD:279884 pfam01607, CBM_14, Chitin binding Peritrophin-A domain. This domain is called the Peritrophin-A domain and is found in chitin binding proteins particularly peritrophic matrix proteins of insects and animal chitinases. Copies of the domain are also found in some baculoviruses. Relevant references that describe proteins with this domain include. It is an extracellular domain that c…	-	2e-132 gi|546677436|gb|ERL88273.1| hypothetical protein D910_05660 [Dendroctonus ponderosae]	4e-07 CDD:279884 pfam01607, CBM_14, Chitin binding Peritrophin-A domain. This domain is called the Peritrophin-A domain and is found in chitin binding proteins particularly peritrophic matrix proteins of insects and animal chitinases. Copies of the domain are also found in some baculoviruses. Relevant references that describe proteins with this domain include. It is an extracellular domain that c…	-	8e-133 tr|U4U7E7|U4U7E7_DENPD Uncharacterized protein OS=Dendroctonus ponderosae GN=D910_05660 PE=4 SV=1	GO:0008061,chitin binding;GO:0006030,chitin metabolic process;GO:0005576,extracellular region	-
evgtrinloc611t1	8e-06 CDD:279884 pfam01607, CBM_14, Chitin binding Peritrophin-A domain. This domain is called the Peritrophin-A domain and is found in chitin binding proteins particularly peritrophic matrix proteins of insects and animal chitinases. Copies of the domain are also found in some baculoviruses. Relevant references that describe proteins with this domain include. It is an extracellular domain that c…	-	8e-06 gi|478259605|gb|ENN79458.1| hypothetical protein YQE_04102, partial [Dendroctonus ponderosae]	2e-06 CDD:279884 pfam01607, CBM_14, Chitin binding Peritrophin-A domain. This domain is called the Peritrophin-A domain and is found in chitin binding proteins particularly peritrophic matrix proteins of insects and animal chitinases. Copies of the domain are also found in some baculoviruses. Relevant references that describe proteins with this domain include. It is an extracellular domain that c…	-	4e-06 tr|N6TN68|N6TN68_DENPD Uncharacterized protein (Fragment) OS=Dendroctonus ponderosae GN=YQE_04102 PE=4 SV=1	GO:0008061,chitin binding;GO:0005576,extracellular region;GO:0006030,chitin metabolic process	-
evgtrinloc6122t0	7e-10 CDD:279884 pfam01607, CBM_14, Chitin binding Peritrophin-A domain. This domain is called the Peritrophin-A domain and is found in chitin binding proteins particularly peritrophic matrix proteins of insects and animal chitinases. Copies of the domain are also found in some baculoviruses. Relevant references that describe proteins with this domain include. It is an extracellular domain that c…	-	2e-20 gi|546673640|gb|ERL85204.1| hypothetical protein D910_02625 [Dendroctonus ponderosae]	2e-10 CDD:279884 pfam01607, CBM_14, Chitin binding Peritrophin-A domain. This domain is called the Peritrophin-A domain and is found in chitin binding proteins particularly peritrophic matrix proteins of insects and animal chitinases. Copies of the domain are also found in some baculoviruses. Relevant references that describe proteins with this domain include. It is an extracellular domain that c…	-	8e-21 tr|U4TUG5|U4TUG5_DENPD Uncharacterized protein OS=Dendroctonus ponderosae GN=D910_02625 PE=4 SV=1	GO:0008061,chitin binding;GO:0005576,extracellular region;GO:0006030,chitin metabolic process	-
evgtrinloc76t0	5e-09 CDD:279884 pfam01607, CBM_14, Chitin binding Peritrophin-A domain. This domain is called the Peritrophin-A domain and is found in chitin binding proteins particularly peritrophic matrix proteins of insects and animal chitinases. Copies of the domain are also found in some baculoviruses. Relevant references that describe proteins with this domain include. It is an extracellular domain that c…	-	1e-34 gi|546677879|gb|ERL88631.1| hypothetical protein D910_06016 [Dendroctonus ponderosae]	1e-09 CDD:279884 pfam01607, CBM_14, Chitin binding Peritrophin-A domain. This domain is called the Peritrophin-A domain and is found in chitin binding proteins particularly peritrophic matrix proteins of insects and animal chitinases. Copies of the domain are also found in some baculoviruses. Relevant references that describe proteins with this domain include. It is an extracellular domain that c…	2e-11 sp|O76217|PE1_ANOGA Peritrophin-1 OS=Anopheles gambiae GN=Aper1 PE=2 SV=2	5e-35 tr|U4UDF5|U4UDF5_DENPD Uncharacterized protein OS=Dendroctonus ponderosae GN=D910_06016 PE=4 SV=1	GO:0008061,chitin binding;GO:0006030,chitin metabolic process;GO:0005576,extracellular region	-
evgtrinloc815t0	4e-08 CDD:279884 pfam01607, CBM_14, Chitin binding Peritrophin-A domain. This domain is called the Peritrophin-A domain and is found in chitin binding proteins particularly peritrophic matrix proteins of insects and animal chitinases. Copies of the domain are also found in some baculoviruses. Relevant references that describe proteins with this domain include. It is an extracellular domain that c…	-	4e-14 gi|546677879|gb|ERL88631.1| hypothetical protein D910_06016 [Dendroctonus ponderosae]	1e-08 CDD:279884 pfam01607, CBM_14, Chitin binding Peritrophin-A domain. This domain is called the Peritrophin-A domain and is found in chitin binding proteins particularly peritrophic matrix proteins of insects and animal chitinases. Copies of the domain are also found in some baculoviruses. Relevant references that describe proteins with this domain include. It is an extracellular domain that c…	-	2e-14 tr|U4UDF5|U4UDF5_DENPD Uncharacterized protein OS=Dendroctonus ponderosae GN=D910_06016 PE=4 SV=1	GO:0005576,extracellular region;GO:0006030,chitin metabolic process;GO:0008061,chitin binding	-
evgtrinloc833t2	8e-09 CDD:279884 pfam01607, CBM_14, Chitin binding Peritrophin-A domain. This domain is called the Peritrophin-A domain and is found in chitin binding proteins particularly peritrophic matrix proteins of insects and animal chitinases. Copies of the domain are also found in some baculoviruses. Relevant references that describe proteins with this domain include. It is an extracellular domain that c…	-	4e-180 gi|121583754|ref|NP_001073569.1| cuticular protein analogous to peritrophins 3-C5 isoform 1 precursor [Tribolium castaneum] gi|119387888|gb|ABL73929.1| obstractor C1 [Tribolium castaneum] gi|1004403020|gb|KYB29334.1| hypothetical protein TcasGA2_TC032197 [Tribolium castaneum]	2e-09 CDD:279884 pfam01607, CBM_14, Chitin binding Peritrophin-A domain. This domain is called the Peritrophin-A domain and is found in chitin binding proteins particularly peritrophic matrix proteins of insects and animal chitinases. Copies of the domain are also found in some baculoviruses. Relevant references that describe proteins with this domain include. It is an extracellular domain that c…	-	2e-180 tr|A1YR28|A1YR28_TRICA Obstractor C1 OS=Tribolium castaneum GN=Obst-C1 PE=2 SV=1	GO:0008061,chitin binding;GO:0005576,extracellular region;GO:0006030,chitin metabolic process	-
evgtrinloc8821t0	-	-	9e-48 gi|1008435032|ref|XP_015834321.1| PREDICTED: mucin-21, partial [Tribolium castaneum]	-	-	1e-41 tr|V5IAU9|V5IAU9_ANOGL Uncharacterized protein (Fragment) OS=Anoplophora glabripennis PE=4 SV=1	GO:0005576,extracellular region;GO:0006030,chitin metabolic process;GO:0008061,chitin binding	-
evgtrinloc97317t0	-	-	8e-14 gi|546679691|gb|ERL90116.1| hypothetical protein D910_07470, partial [Dendroctonus ponderosae]	-	-	4e-14 tr|U4UHM5|U4UHM5_DENPD Uncharacterized protein (Fragment) OS=Dendroctonus ponderosae GN=D910_07470 PE=4 SV=1	GO:0008061,chitin binding;GO:0006030,chitin metabolic process;GO:0005576,extracellular region	-
evgtrinloc1738t0	3e-172 CDD:200596 cd10974, CE4_CDA_like_1, Putative catalytic domain of chitin deacetylase-like proteins with additional chitin-binding peritrophin-A domain (ChBD) and/or a low-density lipoprotein receptor class A domain (LDLa). Chitin deacetylases (CDAs, EC 3.5.1.41) are secreted metalloproteins belonging to a family of extracellular chitin-modifying enzymes that catalyze the N-deacetylation of …	-	0.0 gi|1004400120|gb|EFA03957.2| hypothetical protein TcasGA2_TC014101 [Tribolium castaneum]	3e-08 CDD:279884 pfam01607, CBM_14, Chitin binding Peritrophin-A domain. This domain is called the Peritrophin-A domain and is found in chitin binding proteins particularly peritrophic matrix proteins of insects and animal chitinases. Copies of the domain are also found in some baculoviruses. Relevant references that describe proteins with this domain include. It is an extracellular domain that c…	5e-06 sp|O75197|LRP5_HUMAN Low-density lipoprotein receptor-related protein 5 OS=Homo sapiens GN=LRP5 PE=1 SV=2	0.0 tr|D6WK86|D6WK86_TRICA Uncharacterized protein OS=Tribolium castaneum GN=TcasGA2_TC014101 PE=4 SV=2	GO:0060349,bone morphogenesis;GO:0060828,regulation of canonical Wnt signaling pathway;GO:0048539,bone marrow development;GO:0044332,Wnt signaling pathway involved in dorsal/ventral axis specification;GO:0060612,adipose tissue development;GO:0071901,negative regulation of protein serine/threonine kinase activity;GO:0005886,plasma membrane;GO:0005576,extracellular region;GO:0051091,positive regula…	-
evgtrinloc25865t0	5e-126 CDD:200596 cd10974, CE4_CDA_like_1, Putative catalytic domain of chitin deacetylase-like proteins with additional chitin-binding peritrophin-A domain (ChBD) and/or a low-density lipoprotein receptor class A domain (LDLa). Chitin deacetylases (CDAs, EC 3.5.1.41) are secreted metalloproteins belonging to a family of extracellular chitin-modifying enzymes that catalyze the N-deacetylation of …	-	0.0 gi|478255724|gb|ENN75933.1| hypothetical protein YQE_07470, partial [Dendroctonus ponderosae]	4e-09 CDD:279884 pfam01607, CBM_14, Chitin binding Peritrophin-A domain. This domain is called the Peritrophin-A domain and is found in chitin binding proteins particularly peritrophic matrix proteins of insects and animal chitinases. Copies of the domain are also found in some baculoviruses. Relevant references that describe proteins with this domain include. It is an extracellular domain that c…	-	0.0 tr|N6TDV2|N6TDV2_DENPD Uncharacterized protein (Fragment) OS=Dendroctonus ponderosae GN=YQE_07470 PE=4 SV=1	GO:0008061,chitin binding;GO:0005975,carbohydrate metabolic process;GO:0016810,hydrolase activity, acting on carbon-nitrogen (but not peptide) bonds;GO:0006030,chitin metabolic process;GO:0005576,extracellular region	-
evgtrinloc8942t0	4e-167 CDD:200596 cd10974, CE4_CDA_like_1, Putative catalytic domain of chitin deacetylase-like proteins with additional chitin-binding peritrophin-A domain (ChBD) and/or a low-density lipoprotein receptor class A domain (LDLa). Chitin deacetylases (CDAs, EC 3.5.1.41) are secreted metalloproteins belonging to a family of extracellular chitin-modifying enzymes that catalyze the N-deacetylation of …	-	0.0 gi|546681945|gb|ERL91941.1| hypothetical protein D910_09264, partial [Dendroctonus ponderosae]	9e-11 CDD:279884 pfam01607, CBM_14, Chitin binding Peritrophin-A domain. This domain is called the Peritrophin-A domain and is found in chitin binding proteins particularly peritrophic matrix proteins of insects and animal chitinases. Copies of the domain are also found in some baculoviruses. Relevant references that describe proteins with this domain include. It is an extracellular domain that c…	-	0.0 tr|U4UP63|U4UP63_DENPD Uncharacterized protein (Fragment) OS=Dendroctonus ponderosae GN=D910_09264 PE=4 SV=1	GO:0016021,integral component of membrane;GO:0005975,carbohydrate metabolic process;GO:0016810,hydrolase activity, acting on carbon-nitrogen (but not peptide) bonds;GO:0008061,chitin binding;GO:0006030,chitin metabolic process;GO:0005576,extracellular region	-
evgtrinloc11457t1	2e-37 CDD:119351 cd02872, GH18_chitolectin_chitotriosidase, This conserved domain family includes a large number of catalytically inactive chitinase-like lectins (chitolectins) including YKL-39, YKL-40 (HCGP39), YM1, oviductin, and AMCase (acidic mammalian chitinase), as well as catalytically active chitotriosidases. The conserved domain is an eight-stranded alpha/beta barrel fold belonging to th…	1e-17 CDD:230745 KOG2806, KOG2806, KOG2806, Chitinase [Carbohydrate transport and metabolism].	5e-141 gi|170286893|dbj|BAG13448.1| chitinase [Monochamus alternatus]	4e-14 CDD:279094 pfam00704, Glyco_hydro_18, Glycosyl hydrolases family 18.	2e-77 sp|Q9W5U2|CHIT3_DROME Probable chitinase 3 OS=Drosophila melanogaster GN=Cht3 PE=2 SV=2	3e-141 tr|B1B701|B1B701_MONAT Chitinase OS=Monochamus alternatus GN=MaChiPm1 PE=2 SV=1	GO:0004568,chitinase activity;GO:0005576,extracellular region;GO:0008061,chitin binding;GO:0000272,polysaccharide catabolic process;GO:0006032,chitin catabolic process;GO:0005975,carbohydrate metabolic process	-
evgtrinloc13956t0	5e-99 CDD:278484 pfam00055, Laminin_N, Laminin N-terminal (Domain VI).	0.0 CDD:229775 KOG1836, KOG1836, KOG1836, Extracellular matrix glycoprotein Laminin subunits alpha and gamma [Extracellular structures].	0.0 gi|546678902|gb|ERL89440.1| hypothetical protein D910_06807 [Dendroctonus ponderosae]	1e-99 CDD:278484 pfam00055, Laminin_N, Laminin N-terminal (Domain VI).	0.0 sp|Q00174|LAMA_DROME Laminin subunit alpha OS=Drosophila melanogaster GN=LanA PE=1 SV=2	0.0 tr|U4UHT7|U4UHT7_DENPD Uncharacterized protein OS=Dendroctonus ponderosae GN=D910_06807 PE=4 SV=1	GO:0009887,organ morphogenesis;GO:0005604,basement membrane;GO:0045995,regulation of embryonic development;GO:0035001,dorsal trunk growth, open tracheal system;GO:0005605,basal lamina;GO:0008021,synaptic vesicle;GO:0031987,locomotion involved in locomotory behavior;GO:0009888,tissue development;GO:0007498,mesoderm development;GO:0030424,axon;GO:0030155,regulation of cell adhesion;GO:0016321,femal…	K06240-ko04151,PI3K-Akt signaling pathway;ko04512,ECM-receptor interaction;ko04510,Focal adhesion;ko05200,Pathways in cancer;ko05222,Small cell lung cancer;ko05165,Human papillomavirus infection;ko05146,Amoebiasis;ko05145,Toxoplasmosis
evgtrinloc2347t0	8e-22 CDD:269811 cd14822, BACK_BTBD9_like, BACK-like Domain C-terminal to BTB in BTB/POZ domain-containing protein 9 and similar proteins. BTBD9 contains BTB/POZ, BACK, and two Coagulation factor 5/8 C-terminal (FA58C) domains. Single-nucleotide polymorphisms in the BTBD9 gene have been associated with a higher risk of Restless Legs Syndrome (RLS), a sensory-motor neurological disorder with a cir…	2e-176 CDD:232279 KOG4350, KOG4350, KOG4350, Uncharacterized conserved protein, contains BTB/POZ domain [General function prediction only].	0.0 gi|642927536|ref|XP_008195306.1| PREDICTED: BTB/POZ domain-containing protein 9 [Tribolium castaneum] gi|642927538|ref|XP_008195307.1| PREDICTED: BTB/POZ domain-containing protein 9 [Tribolium castaneum] gi|642927540|ref|XP_008195308.1| PREDICTED: BTB/POZ domain-containing protein 9 [Tribolium castaneum] gi|1004398288|gb|EFA06623.2| BTB/POZ domain-containing protein 9-like Protein [Tribolium …	1e-20 CDD:279045 pfam00651, BTB, BTB/POZ domain. The BTB (for BR-C, ttk and bab) or POZ (for Pox virus and Zinc finger) domain is present near the N-terminus of a fraction of zinc finger (pfam00096) proteins and in proteins that contain the pfam01344 motif such as Kelch and a family of pox virus proteins. The BTB/POZ domain mediates homomeric dimerization and in some instances heteromeric dimeriz…	2e-149 sp|A4IFG2|BTBD9_BOVIN BTB/POZ domain-containing protein 9 OS=Bos taurus GN=BTBD9 PE=2 SV=2	0.0 tr|A0A139WFE9|A0A139WFE9_TRICA BTB/POZ domain-containing protein 9-like Protein OS=Tribolium castaneum GN=TcasGA2_TC009541 PE=4 SV=1	-	K10481
evgtrinloc25583t0	4e-15 CDD:153056 cd00033, CCP, Complement control protein (CCP) modules (aka short consensus repeats SCRs or SUSHI repeats) have been identified in several proteins of the complement system. SUSHI repeats (short complement-like repeat, SCR) are abundant in complement control proteins. The complement control protein (CCP) modules (also known as short consensus repeats SCRs or SUSHI repeats) contai…	-	0.0 gi|546680978|gb|ERL91152.1| hypothetical protein D910_08492 [Dendroctonus ponderosae]	3e-12 CDD:278512 pfam00084, Sushi, Sushi repeat (SCR repeat).	3e-17 sp|Q80T79|CSMD3_MOUSE CUB and sushi domain-containing protein 3 OS=Mus musculus GN=Csmd3 PE=1 SV=3	0.0 tr|U4UDL7|U4UDL7_DENPD Uncharacterized protein OS=Dendroctonus ponderosae GN=D910_08492 PE=4 SV=1	GO:0016021,integral component of membrane;GO:0005509,calcium ion binding;GO:0005886,plasma membrane	-
evgtrinloc26634t0	2e-71 CDD:278484 pfam00055, Laminin_N, Laminin N-terminal (Domain VI).	6e-119 CDD:229775 KOG1836, KOG1836, KOG1836, Extracellular matrix glycoprotein Laminin subunits alpha and gamma [Extracellular structures].	0.0 gi|642924897|ref|XP_008194088.1| PREDICTED: laminin subunit alpha-1 [Tribolium castaneum]	5e-72 CDD:278484 pfam00055, Laminin_N, Laminin N-terminal (Domain VI).	4e-156 sp|P19137|LAMA1_MOUSE Laminin subunit alpha-1 OS=Mus musculus GN=Lama1 PE=1 SV=1	0.0 tr|D6WJN1|D6WJN1_TRICA Laminin subunit alpha-1-like Protein OS=Tribolium castaneum GN=TcasGA2_TC014773 PE=4 SV=2	GO:0030155,regulation of cell adhesion;GO:0005615,extracellular space;GO:0045198,establishment of epithelial cell apical/basal polarity;GO:0007166,cell surface receptor signaling pathway;GO:0009888,tissue development;GO:0005604,basement membrane;GO:0045995,regulation of embryonic development;GO:0005605,basal lamina;GO:0043256,laminin complex;GO:0005578,proteinaceous extracellular matrix;GO:000741…	K05637-ko04151,PI3K-Akt signaling pathway;ko04512,ECM-receptor interaction;ko04510,Focal adhesion;ko05200,Pathways in cancer;ko05222,Small cell lung cancer;ko05165,Human papillomavirus infection;ko05146,Amoebiasis;ko05145,Toxoplasmosis
evgtrinloc8878t0	1e-42 CDD:238014 cd00057, FA58C, Coagulation factor 5/8 C-terminal domain, discoidin domain; Cell surface-attached carbohydrate-binding domain, present in eukaryotes and assumed to have horizontally transferred to eubacterial genomes.	5e-75 CDD:231453 KOG3516, KOG3516, KOG3516, Neurexin IV [Signal transduction mechanisms].	3e-145 gi|642936745|ref|XP_008198563.1| PREDICTED: neurexin-4 isoform X2 [Tribolium castaneum]	5e-29 CDD:279139 pfam00754, F5_F8_type_C, F5/8 type C domain. This domain is also known as the discoidin (DS) domain family.	7e-110 sp|Q94887|NRX4_DROME Neurexin-4 OS=Drosophila melanogaster GN=Nrx-IV PE=1 SV=2	1e-129 tr|A0A0R3P3D3|A0A0R3P3D3_DROPS Uncharacterized protein, isoform C OS=Drosophila pseudoobscura pseudoobscura GN=Dpse\GA19887 PE=4 SV=1	GO:0060857,establishment of glial blood-brain barrier;GO:0008065,establishment of blood-nerve barrier;GO:0045216,cell-cell junction organization;GO:0004888,transmembrane signaling receptor activity;GO:0019991,septate junction assembly;GO:0003015,heart process;GO:0061343,cell adhesion involved in heart morphogenesis;GO:0008104,protein localization;GO:0005886,plasma membrane;GO:0016080,synaptic ves…	-
evgtrinloc10129t0	7e-28 CDD:214720 smart00557, IG_FLMN, Filamin-type immunoglobulin domains. These form a rod-like structure in the actin-binding cytoskeleton protein, filamin. The C-terminal repeats of filamin bind beta1-integrin (CD29).	8e-55 CDD:228466 KOG0518, KOG0518, KOG0518, Actin-binding cytoskeleton protein, filamin [Cytoskeleton].	0.0 gi|546681405|gb|ERL91502.1| hypothetical protein D910_08832 [Dendroctonus ponderosae]	2e-24 CDD:279024 pfam00630, Filamin, Filamin/ABP280 repeat.	6e-49 sp|Q14315|FLNC_HUMAN Filamin-C OS=Homo sapiens GN=FLNC PE=1 SV=3	0.0 tr|U4UEP1|U4UEP1_DENPD Uncharacterized protein OS=Dendroctonus ponderosae GN=D910_08832 PE=4 SV=1	GO:0016528,sarcoplasm;GO:0005886,plasma membrane;GO:0005925,focal adhesion;GO:0008092,cytoskeletal protein binding;GO:0005829,cytosol;GO:0042383,sarcolemma;GO:0034329,cell junction assembly;GO:0030018,Z disc;GO:0048747,muscle fiber development;GO:0030506,ankyrin binding;GO:0043034,costamere;GO:0005737,cytoplasm;GO:0005856,cytoskeleton	K04437-ko04010,MAPK signaling pathway;ko04510,Focal adhesion;ko05205,Proteoglycans in cancer;ko05132,Salmonella infection
evgtrinloc10742t0	2e-28 CDD:279948 pfam01682, DB, DB module. This domain has no known function. It is found in several C. elegans proteins. The domain contains 12 conserved cysteines that probably form six disulphide bridges. This domain is found associated with ig pfam00047 and fn3 pfam00041 domains, as well as in some lipases pfam00657.	-	0.0 gi|642931031|ref|XP_008196185.1| PREDICTED: Ig-like and fibronectin type-III domain-containing protein 1 [Tribolium castaneum]	6e-29 CDD:279948 pfam01682, DB, DB module. This domain has no known function. It is found in several C. elegans proteins. The domain contains 12 conserved cysteines that probably form six disulphide bridges. This domain is found associated with ig pfam00047 and fn3 pfam00041 domains, as well as in some lipases pfam00657.	3e-61 sp|O18023|IGDB2_CAEEL Ig-like and fibronectin type-III domain-containing protein 2 OS=Caenorhabditis elegans GN=igdb-2 PE=1 SV=4	0.0 tr|D6WUX6|D6WUX6_TRICA Uncharacterized protein OS=Tribolium castaneum GN=TcasGA2_TC005994 PE=4 SV=2	GO:0030018,Z disc;GO:0051493,regulation of cytoskeleton organization;GO:0030334,regulation of cell migration;GO:0016021,integral component of membrane;GO:0048739,cardiac muscle fiber development;GO:0005886,plasma membrane;GO:0051015,actin filament binding	-
evgtrinloc27136t0	2e-32 CDD:292684 pfam16066, DUF4808, Domain of unknown function (DUF4808). This presumed domain is functionally uncharacterized. This domain family is found in eukaryotes, and is typically between 106 and 135 amino acids in length.	1e-07 CDD:232150 KOG4221, KOG4221, KOG4221, Receptor mediating netrin-dependent axon guidance [Signal transduction mechanisms].	7e-115 gi|1008452935|ref|XP_015839220.1| PREDICTED: uncharacterized protein LOC664106 isoform X7 [Tribolium castaneum] gi|1008452937|ref|XP_015839221.1| PREDICTED: uncharacterized protein LOC664106 isoform X7 [Tribolium castaneum]	5e-33 CDD:292684 pfam16066, DUF4808, Domain of unknown function (DUF4808). This presumed domain is functionally uncharacterized. This domain family is found in eukaryotes, and is typically between 106 and 135 amino acids in length.	-	8e-103 tr|D6X010|D6X010_TRICA Uncharacterized protein OS=Tribolium castaneum GN=TcasGA2_TC011732 PE=4 SV=2	GO:0016021,integral component of membrane	-
evgtrinloc6463t0	1e-19 CDD:238020 cd00063, FN3, Fibronectin type 3 domain; One of three types of internal repeats found in the plasma protein fibronectin. Its tenth fibronectin type III repeat contains an RGD cell recognition sequence in a flexible loop between 2 strands. Approximately 2% of all animal proteins contain the FN3 repeat; including extracellular and intracellular proteins, membrane spanning cytokine …	3e-114 CDD:232150 KOG4221, KOG4221, KOG4221, Receptor mediating netrin-dependent axon guidance [Signal transduction mechanisms].	0.0 gi|546682553|gb|ERL92476.1| hypothetical protein D910_09789 [Dendroctonus ponderosae]	1e-16 CDD:278470 pfam00041, fn3, Fibronectin type III domain.	7e-95 sp|P43146|DCC_HUMAN Netrin receptor DCC OS=Homo sapiens GN=DCC PE=1 SV=2	0.0 tr|V5I8X2|V5I8X2_ANOGL Neogenin OS=Anoplophora glabripennis GN=NEO1 PE=4 SV=1	GO:0006915,apoptotic process;GO:0016021,integral component of membrane;GO:0048671,negative regulation of collateral sprouting;GO:0097192,extrinsic apoptotic signaling pathway in absence of ligand;GO:0005829,cytosol;GO:0005886,plasma membrane;GO:0007409,axonogenesis;GO:0007411,axon guidance;GO:0001764,neuron migration;GO:1901214,regulation of neuron death;GO:0010977,negative regulation of neuron p…	K06766-ko04514,Cell adhesion molecules (CAMs)
evgtrinloc8700t0	5e-24 CDD:238020 cd00063, FN3, Fibronectin type 3 domain; One of three types of internal repeats found in the plasma protein fibronectin. Its tenth fibronectin type III repeat contains an RGD cell recognition sequence in a flexible loop between 2 strands. Approximately 2% of all animal proteins contain the FN3 repeat; including extracellular and intracellular proteins, membrane spanning cytokine …	9e-39 CDD:231450 KOG3513, KOG3513, KOG3513, Neural cell adhesion molecule L1 [Signal transduction mechanisms].	0.0 gi|546673612|gb|ERL85176.1| hypothetical protein D910_02598 [Dendroctonus ponderosae]	2e-21 CDD:254352 pfam07679, I-set, Immunoglobulin I-set domain.	0.0 sp|Q23551|UNC22_CAEEL Twitchin OS=Caenorhabditis elegans GN=unc-22 PE=1 SV=3	0.0 tr|U4U3J4|U4U3J4_DENPD Uncharacterized protein OS=Dendroctonus ponderosae GN=D910_02598 PE=4 SV=1	GO:0031672,A band;GO:0018105,peptidyl-serine phosphorylation;GO:0005524,ATP binding;GO:0051782,negative regulation of cell division;GO:0046872,metal ion binding;GO:0004672,protein kinase activity;GO:0018107,peptidyl-threonine phosphorylation;GO:0004674,protein serine/threonine kinase activity	-
evgtrinloc3256t0	2e-37 CDD:292510 pfam15886, CBM39, Carbohydrate binding domain (family 32). This domain is found at the N-terminus of beta-1,3-glucan-binding proteins involved in recognition of invading micro-organizms. It often co-occurs with pfam00722 (Glycosyl hydrolases family 16). It recognizes and binds to a triple-helical beta-1,3-glucan structure.	-	6e-44 gi|91080513|ref|XP_971680.1| PREDICTED: beta-1,3-glucan-binding protein 2 [Tribolium castaneum] gi|270005550|gb|EFA01998.1| Gram-negative bacteria-binding protein 3-like Protein [Tribolium castaneum]	4e-38 CDD:292510 pfam15886, CBM39, Carbohydrate binding domain (family 32). This domain is found at the N-terminus of beta-1,3-glucan-binding proteins involved in recognition of invading micro-organizms. It often co-occurs with pfam00722 (Glycosyl hydrolases family 16). It recognizes and binds to a triple-helical beta-1,3-glucan structure.	4e-33 sp|Q8MU95|BGBP_PLOIN Beta-1,3-glucan-binding protein OS=Plodia interpunctella PE=1 SV=1	3e-44 tr|D2A2V6|D2A2V6_TRICA Gram-negative bacteria-binding protein 3-like Protein OS=Tribolium castaneum GN=TcasGA2_TC007620 PE=4 SV=1	GO:0030246,carbohydrate binding;GO:0005975,carbohydrate metabolic process;GO:0004553,hydrolase activity, hydrolyzing O-glycosyl compounds;GO:0045087,innate immune response;GO:0045088,regulation of innate immune response;GO:0005576,extracellular region	K20692-ko04624,Toll and Imd signaling pathway
evgtrinloc2951t0	2e-132 CDD:185688 cd02179, GH16_beta_GRP, beta-1,3-glucan recognition protein, member of glycosyl hydrolase family 16. Beta-GRP (beta-1,3-glucan recognition protein) is one of several pattern recognition receptors (PRRs), also referred to as biosensor proteins, that complexes with pathogen-associated beta-1,3-glucans and then transduces signals necessary for activation of an appropriate innate im…	-	0.0 gi|332373520|gb|AEE61901.1| unknown [Dendroctonus ponderosae]	5e-42 CDD:292510 pfam15886, CBM39, Carbohydrate binding domain (family 32). This domain is found at the N-terminus of beta-1,3-glucan-binding proteins involved in recognition of invading micro-organizms. It often co-occurs with pfam00722 (Glycosyl hydrolases family 16). It recognizes and binds to a triple-helical beta-1,3-glucan structure.	0.0 sp|Q76DI2|BGBP_TENMO Beta-1,3-glucan-binding protein OS=Tenebrio molitor GN=GRP PE=1 SV=1	0.0 tr|J3JUM4|J3JUM4_DENPD Uncharacterized protein OS=Dendroctonus ponderosae PE=2 SV=1	GO:0042742,defense response to bacterium;GO:0005576,extracellular region;GO:0045088,regulation of innate immune response;GO:0045087,innate immune response;GO:0005975,carbohydrate metabolic process;GO:0004553,hydrolase activity, hydrolyzing O-glycosyl compounds;GO:0030246,carbohydrate binding	K20692-ko04624,Toll and Imd signaling pathway
evgtrinloc85698t0	-	-	-	-	-	-	-	-
evgtrinloc8126t0	3e-12 CDD:280629 pfam02494, HYR, HYR domain. This domain is known as the HYR (Hyalin Repeat) domain, after the protein hyalin that is composed exclusively of this repeat. This domain probably corresponds to a new superfamily in the immunoglobulin fold. The function of this domain is uncertain it may be involved in cell adhesion.	6e-26 CDD:229161 KOG1219, KOG1219, KOG1219, Uncharacterized conserved protein, contains laminin, cadherin and EGF domains [Signal transduction mechanisms].	0.0 gi|546680978|gb|ERL91152.1| hypothetical protein D910_08492 [Dendroctonus ponderosae]	8e-13 CDD:280629 pfam02494, HYR, HYR domain. This domain is known as the HYR (Hyalin Repeat) domain, after the protein hyalin that is composed exclusively of this repeat. This domain probably corresponds to a new superfamily in the immunoglobulin fold. The function of this domain is uncertain it may be involved in cell adhesion.	3e-55 sp|P0C6B8|SVEP1_RAT Sushi, von Willebrand factor type A, EGF and pentraxin domain-containing protein 1 OS=Rattus norvegicus GN=Svep1 PE=1 SV=1	0.0 tr|U4UDL7|U4UDL7_DENPD Uncharacterized protein OS=Dendroctonus ponderosae GN=D910_08492 PE=4 SV=1	GO:0005509,calcium ion binding;GO:0016020,membrane;GO:0016021,integral component of membrane;GO:0007155,cell adhesion;GO:0005737,cytoplasm;GO:0005576,extracellular region	-
evgtrinloc13825t1	4e-06 CDD:280229 pfam02010, REJ, REJ domain. The REJ (Receptor for Egg Jelly) domain is found in PKD1, and the sperm receptor for egg jelly. The function of this domain is unknown. The domain is 600 amino acids long so is probably composed of multiple structural domains. There are six completely conserved cysteine residues that may form disulphide bridges. This region contains tandem PKD-like dom…	-	0.0 gi|478256747|gb|ENN76928.1| hypothetical protein YQE_06575, partial [Dendroctonus ponderosae] gi|546679204|gb|ERL89698.1| hypothetical protein D910_07061 [Dendroctonus ponderosae]	9e-07 CDD:280229 pfam02010, REJ, REJ domain. The REJ (Receptor for Egg Jelly) domain is found in PKD1, and the sperm receptor for egg jelly. The function of this domain is unknown. The domain is 600 amino acids long so is probably composed of multiple structural domains. There are six completely conserved cysteine residues that may form disulphide bridges. This region contains tandem PKD-like dom…	1e-62 sp|Q8K135|K319L_MOUSE Dyslexia-associated protein KIAA0319-like protein OS=Mus musculus GN=Kiaa0319l PE=1 SV=1	0.0 tr|N6TGL8|N6TGL8_DENPD Uncharacterized protein (Fragment) OS=Dendroctonus ponderosae GN=D910_07061 PE=4 SV=1	GO:0070062,extracellular exosome;GO:0016021,integral component of membrane;GO:0000139,Golgi membrane;GO:0005886,plasma membrane;GO:0031410,cytoplasmic vesicle	-
evgtrinloc414t1	3e-48 CDD:128870 smart00607, FTP, eel-Fucolectin Tachylectin-4 Pentaxrin-1 Domain.	-	0.0 gi|642916707|ref|XP_008192271.1| PREDICTED: sushi, von Willebrand factor type A, EGF and pentraxin domain-containing protein 1 [Tribolium castaneum] gi|1004402037|gb|EFA01446.2| hypothetical protein TcasGA2_TC030754 [Tribolium castaneum]	5e-15 CDD:278488 pfam00059, Lectin_C, Lectin C-type domain. This family includes both long and short form C-type.	3e-66 sp|P0C6B8|SVEP1_RAT Sushi, von Willebrand factor type A, EGF and pentraxin domain-containing protein 1 OS=Rattus norvegicus GN=Svep1 PE=1 SV=1	0.0 tr|D6WIC1|D6WIC1_TRICA Uncharacterized protein OS=Tribolium castaneum GN=TcasGA2_TC030754 PE=4 SV=2	GO:0005737,cytoplasm;GO:0005576,extracellular region;GO:0016020,membrane;GO:0016021,integral component of membrane;GO:0007155,cell adhesion;GO:0005509,calcium ion binding	-
evgtrinloc25694t1	6e-07 CDD:197609 smart00257, LysM, Lysin motif.	4e-09 CDD:230789 KOG2850, KOG2850, KOG2850, Predicted peptidoglycan-binding protein, contains LysM domain [General function prediction only].	2e-90 gi|478254355|gb|ENN74607.1| hypothetical protein YQE_08728, partial [Dendroctonus ponderosae] gi|546677887|gb|ERL88637.1| hypothetical protein D910_06021 [Dendroctonus ponderosae]	8e-07 CDD:279777 pfam01476, LysM, LysM domain. The LysM (lysin motif) domain is about 40 residues long. It is found in a variety of enzymes involved in bacterial cell wall degradation. This domain may have a general peptidoglycan binding function. The structure of this domain is known.	2e-12 sp|Q6P606|LYSM4_DANRE LysM and putative peptidoglycan-binding domain-containing protein 4 OS=Danio rerio GN=lysmd4 PE=2 SV=2	1e-90 tr|N6U7Q7|N6U7Q7_DENPD Uncharacterized protein (Fragment) OS=Dendroctonus ponderosae GN=D910_06021 PE=4 SV=1	GO:0016021,integral component of membrane	-
evgtrinloc4033t1	1e-65 CDD:214733 smart00584, TLDc, domain in TBC and LysM domain containing proteins.	2e-70 CDD:230311 KOG2372, KOG2372, KOG2372, Oxidation resistance protein [Replication, recombination and repair].	0.0 gi|1026666257|gb|AND01111.1| nuclear receptor coactivator 7, partial [Monochamus alternatus]	7e-44 CDD:284865 pfam07534, TLD, TLD. This domain is predicted to be an enzyme and is often found associated with pfam01476. It's structure consists of a beta-sandwich surrounded by two helices and two one-turn helices.	5e-69 sp|Q4V8B0|OXR1_RAT Oxidation resistance protein 1 OS=Rattus norvegicus GN=Oxr1 PE=1 SV=3	0.0 tr|D6WJB6|D6WJB6_TRICA Uncharacterized protein OS=Tribolium castaneum GN=TcasGA2_TC013055 PE=4 SV=2	GO:0005730,nucleolus;GO:0006979,response to oxidative stress;GO:0005739,mitochondrion	-
evgtrinloc6352t0	9e-08 CDD:212030 cd00118, LysM, Lysine Motif is a small domain involved in binding peptidoglycan. LysM, a small globular domain with approximately 40 amino acids, is a widespread protein module involved in binding peptidoglycan in bacteria and chitin in eukaryotes. The domain was originally identified in enzymes that degrade bacterial cell walls, but proteins involved in many other biological fun…	-	2e-112 gi|478260361|gb|ENN80108.1| hypothetical protein YQE_03467, partial [Dendroctonus ponderosae] gi|546676637|gb|ERL87601.1| hypothetical protein D910_04992 [Dendroctonus ponderosae]	2e-06 CDD:279777 pfam01476, LysM, LysM domain. The LysM (lysin motif) domain is about 40 residues long. It is found in a variety of enzymes involved in bacterial cell wall degradation. This domain may have a general peptidoglycan binding function. The structure of this domain is known.	1e-20 sp|Q3KPL3|LYSM2_XENLA LysM and putative peptidoglycan-binding domain-containing protein 2 OS=Xenopus laevis GN=lysmd2 PE=2 SV=2	1e-112 tr|N6TQ23|N6TQ23_DENPD Uncharacterized protein (Fragment) OS=Dendroctonus ponderosae GN=D910_04992 PE=4 SV=1	-	-
evgtrinloc5891t0	3e-48 CDD:288557 pfam11721, Malectin, Di-glucose binding within endoplasmic reticulum. Malectin is a membrane-anchored protein of the endoplasmic reticulum that recognizes and binds Glc2-N-glycan. It carries a signal peptide from residues 1-26, a C-terminal transmembrane helix from residues 255-274, and a highly conserved central part of approximately 190 residues followed by an acidic, glutamate…	5e-92 CDD:231528 KOG3593, KOG3593, KOG3593, Predicted receptor-like serine/threonine kinase [Signal transduction mechanisms].	1e-122 gi|332376382|gb|AEE63331.1| unknown [Dendroctonus ponderosae] gi|478255229|gb|ENN75458.1| hypothetical protein YQE_08008, partial [Dendroctonus ponderosae] gi|546679677|gb|ERL90104.1| hypothetical protein D910_07458 [Dendroctonus ponderosae]	8e-49 CDD:288557 pfam11721, Malectin, Di-glucose binding within endoplasmic reticulum. Malectin is a membrane-anchored protein of the endoplasmic reticulum that recognizes and binds Glc2-N-glycan. It carries a signal peptide from residues 1-26, a C-terminal transmembrane helix from residues 255-274, and a highly conserved central part of approximately 190 residues followed by an acidic, glutamate…	2e-83 sp|A9C3P0|MLEC_DANRE Malectin OS=Danio rerio GN=mlec PE=3 SV=1	6e-123 tr|J3JYP3|J3JYP3_DENPD Uncharacterized protein OS=Dendroctonus ponderosae GN=D910_07458 PE=2 SV=1	GO:0030246,carbohydrate binding;GO:0005975,carbohydrate metabolic process;GO:0016021,integral component of membrane;GO:0005789,endoplasmic reticulum membrane;GO:0005783,endoplasmic reticulum	-
evgtrinloc2198t0	2e-34 CDD:238058 cd00110, LamG, Laminin G domain; Laminin G-like domains are usually Ca++ mediated receptors that can have binding sites for steroids, beta1 integrins, heparin, sulfatides, fibulin-1, and alpha-dystroglycans. Proteins that contain LamG domains serve a variety of purposes including signal transduction via cell-surface steroid receptors, adhesion, migration and differentiation throu…	7e-37 CDD:231451 KOG3514, KOG3514, KOG3514, Neurexin III-alpha [Signal transduction mechanisms].	0.0 gi|478257049|gb|ENN77213.1| hypothetical protein YQE_06350, partial [Dendroctonus ponderosae]	2e-30 CDD:280389 pfam02210, Laminin_G_2, Laminin G domain. This family includes the Thrombospondin N-terminal-like domain, a Laminin G subfamily.	7e-151 sp|P98160|PGBM_HUMAN Basement membrane-specific heparan sulfate proteoglycan core protein OS=Homo sapiens GN=HSPG2 PE=1 SV=4	0.0 tr|N6THG0|N6THG0_DENPD Uncharacterized protein (Fragment) OS=Dendroctonus ponderosae GN=YQE_06350 PE=4 SV=1	GO:0044267,cellular protein metabolic process;GO:0005509,calcium ion binding;GO:0043202,lysosomal lumen;GO:0008022,protein C-terminus binding;GO:0007155,cell adhesion;GO:0070062,extracellular exosome;GO:0030203,glycosaminoglycan metabolic process;GO:0005796,Golgi lumen;GO:0016020,membrane;GO:0001523,retinoid metabolic process;GO:0005604,basement membrane;GO:0001525,angiogenesis;GO:0005615,extrace…	K06255-ko04512,ECM-receptor interaction;ko05205,Proteoglycans in cancer;ko05161,Hepatitis B
evgtrinloc43440t0	3e-25 CDD:214560 smart00210, TSPN, Thrombospondin N-terminal -like domains. Heparin-binding and cell adhesion domain of thrombospondin.	-	1e-135 gi|642921027|ref|XP_008192660.1| PREDICTED: protein kinase C-binding protein NELL1 isoform X3 [Tribolium castaneum] gi|1004400999|gb|EFA02805.2| Protein kinase C-binding protein NELL1-like Protein [Tribolium castaneum]	2e-08 CDD:278520 pfam00093, VWC, von Willebrand factor type C domain. The high cutoff was used to prevent overlap with pfam00094.	2e-53 sp|Q92832|NELL1_HUMAN Protein kinase C-binding protein NELL1 OS=Homo sapiens GN=NELL1 PE=1 SV=4	6e-136 tr|D2A148|D2A148_TRICA Protein kinase C-binding protein NELL1-like Protein OS=Tribolium castaneum GN=TcasGA2_TC007149 PE=4 SV=2	GO:0030154,cell differentiation;GO:2000599,negative regulation of cyclin catabolic process;GO:0030501,positive regulation of bone mineralization;GO:0005576,extracellular region;GO:0016301,kinase activity;GO:0005737,cytoplasm;GO:0007399,nervous system development;GO:0033689,negative regulation of osteoblast proliferation;GO:0005509,calcium ion binding;GO:0005635,nuclear envelope;GO:0010468,regulat…	-
evgtrinloc11731t1	2e-39 CDD:280406 pfam02230, Abhydrolase_2, Phospholipase/Carboxylesterase. This family consists of both phospholipases and carboxylesterases with broad substrate specificity, and is structurally related to alpha/beta hydrolases pfam00561.	2e-65 CDD:230051 KOG2112, KOG2112, KOG2112, Lysophospholipase [Lipid transport and metabolism].	7e-129 gi|478250783|gb|ENN71275.1| hypothetical protein YQE_12200, partial [Dendroctonus ponderosae] gi|546673018|gb|ERL84704.1| hypothetical protein D910_02129 [Dendroctonus ponderosae]	5e-40 CDD:280406 pfam02230, Abhydrolase_2, Phospholipase/Carboxylesterase. This family consists of both phospholipases and carboxylesterases with broad substrate specificity, and is structurally related to alpha/beta hydrolases pfam00561.	6e-65 sp|Q3UFF7|LYPL1_MOUSE Lysophospholipase-like protein 1 OS=Mus musculus GN=Lyplal1 PE=1 SV=3	4e-129 tr|N6TPV0|N6TPV0_DENPD Uncharacterized protein (Fragment) OS=Dendroctonus ponderosae GN=D910_02129 PE=4 SV=1	GO:0016787,hydrolase activity;GO:0008474,palmitoyl-(protein) hydrolase activity;GO:0005829,cytosol;GO:0002084,protein depalmitoylation;GO:0005737,cytoplasm;GO:0042997,negative regulation of Golgi to plasma membrane protein transport;GO:0052689,carboxylic ester hydrolase activity;GO:0070062,extracellular exosome	K06999
evgtrinloc1209t2	1e-160 CDD:253262 pfam05577, Peptidase_S28, Serine carboxypeptidase S28. These serine proteases include several eukaryotic enzymes such as lysosomal Pro-X carboxypeptidase, dipeptidyl-peptidase II, and thymus-specific serine peptidase.	3e-175 CDD:230121 KOG2182, KOG2182, KOG2182, Hydrolytic enzymes of the alpha/beta hydrolase fold [Posttranslational modification, protein turnover, chaperones, General function prediction only].	0.0 gi|546680885|gb|ERL91071.1| hypothetical protein D910_08413 [Dendroctonus ponderosae]	3e-161 CDD:253262 pfam05577, Peptidase_S28, Serine carboxypeptidase S28. These serine proteases include several eukaryotic enzymes such as lysosomal Pro-X carboxypeptidase, dipeptidyl-peptidase II, and thymus-specific serine peptidase.	7e-90 sp|P90893|YM9I_CAEEL Putative serine protease F56F10.1 OS=Caenorhabditis elegans GN=F56F10.1 PE=1 SV=2	0.0 tr|U4ULK6|U4ULK6_DENPD Uncharacterized protein OS=Dendroctonus ponderosae GN=D910_08413 PE=4 SV=1	GO:0004185,serine-type carboxypeptidase activity;GO:0008236,serine-type peptidase activity;GO:0006508,proteolysis;GO:0045121,membrane raft;GO:0045087,innate immune response;GO:0008239,dipeptidyl-peptidase activity	-
evgtrinloc13736t0	8e-127 CDD:238363 cd00707, Pancreat_lipase_like, Pancreatic lipase-like enzymes. Lipases are esterases that can hydrolyze long-chain acyl-triglycerides into di- and monoglycerides, glycerol, and free fatty acids at a water/lipid interface. A typical feature of lipases is "interfacial activation," the process of becoming active at the lipid/water interface, although several examples of lipases hav…	-	0.0 gi|189240775|ref|XP_969219.2| PREDICTED: pancreatic triacylglycerol lipase [Tribolium castaneum] gi|1004396598|gb|KYB25598.1| Pancreatic triacylglycerol lipase-like Protein [Tribolium castaneum]	1e-124 CDD:278576 pfam00151, Lipase, Lipase.	5e-107 sp|Q64425|LIPP_MYOCO Pancreatic triacylglycerol lipase (Fragment) OS=Myocastor coypus GN=PNLIP PE=2 SV=1	0.0 tr|A0A139WC96|A0A139WC96_TRICA Pancreatic triacylglycerol lipase-like Protein OS=Tribolium castaneum GN=TcasGA2_TC034287 PE=4 SV=1	GO:0004806,triglyceride lipase activity;GO:0046872,metal ion binding;GO:0005576,extracellular region;GO:0006629,lipid metabolic process;GO:0016042,lipid catabolic process	K14073-ko00561,Glycerolipid metabolism;ko04972,Pancreatic secretion;ko04975,Fat digestion and absorption;ko04977,Vitamin digestion and absorption
evgtrinloc2267t1	5e-101 CDD:238363 cd00707, Pancreat_lipase_like, Pancreatic lipase-like enzymes. Lipases are esterases that can hydrolyze long-chain acyl-triglycerides into di- and monoglycerides, glycerol, and free fatty acids at a water/lipid interface. A typical feature of lipases is "interfacial activation," the process of becoming active at the lipid/water interface, although several examples of lipases hav…	-	2e-148 gi|332374644|gb|AEE62463.1| unknown [Dendroctonus ponderosae]	2e-61 CDD:278576 pfam00151, Lipase, Lipase.	1e-41 sp|Q9U6W0|PA1_POLAN Phospholipase A1 OS=Polistes annularis PE=2 SV=1	9e-149 tr|J3JW83|J3JW83_DENPD Uncharacterized protein OS=Dendroctonus ponderosae PE=2 SV=1	GO:0005576,extracellular region;GO:0052739,phosphatidylserine 1-acylhydrolase activity;GO:0044179,hemolysis in other organism;GO:0008970,phosphatidylcholine 1-acylhydrolase activity;GO:0006629,lipid metabolic process;GO:0052740,1-acyl-2-lysophosphatidylserine acylhydrolase activity;GO:0016042,lipid catabolic process	-
evgtrinloc34964t0	5e-37 CDD:215470 PLN02872, PLN02872, triacylglycerol lipase.	1e-73 CDD:230563 KOG2624, KOG2624, KOG2624, Triglyceride lipase-cholesterol esterase [Lipid transport and metabolism].	6e-76 gi|332374218|gb|AEE62250.1| unknown [Dendroctonus ponderosae]	9e-18 CDD:278959 pfam00561, Abhydrolase_1, alpha/beta hydrolase fold. This catalytic domain is found in a very wide range of enzymes.	2e-47 sp|O46108|LIP3_DROME Lipase 3 OS=Drosophila melanogaster GN=Lip3 PE=2 SV=1	3e-76 tr|J3JVM0|J3JVM0_DENPD Lipase OS=Dendroctonus ponderosae PE=2 SV=1	GO:0016042,lipid catabolic process;GO:0016298,lipase activity;GO:0016788,hydrolase activity, acting on ester bonds;GO:0004806,triglyceride lipase activity	K01052-ko00100,Steroid biosynthesis;ko04142,Lysosome
evgtrinloc48524t0	1e-19 CDD:223669 COG0596, MhpC, Predicted hydrolases or acyltransferases (alpha/beta hydrolase superfamily) [General function prediction only].	2e-08 CDD:232108 KOG4178, KOG4178, KOG4178, Soluble epoxide hydrolase [Lipid transport and metabolism].	5e-26 gi|512554836|ref|WP_016445442.1| MULTISPECIES: hypothetical protein [Delftia] gi|556767840|ref|XP_005979151.1| PREDICTED: monoacylglycerol lipase abhd6-A-like [Pantholops hodgsonii] gi|512042771|gb|EPD42498.1| hypothetical protein HMPREF9702_02691 [Delftia acidovorans CCUG 15835] gi|512045206|gb|EPD44910.1| hypothetical protein HMPREF9701_00501 [Delftia acidovorans CCUG 274B]	4e-19 CDD:278959 pfam00561, Abhydrolase_1, alpha/beta hydrolase fold. This catalytic domain is found in a very wide range of enzymes.	1e-11 sp|Q54809|DNRP_STRPE Rhodomycin D methylesterase DnrP OS=Streptomyces peucetius GN=dnrP PE=3 SV=1	2e-21 tr|E3NWB7|E3NWB7_CAERE Putative uncharacterized protein (Fragment) OS=Caenorhabditis remanei GN=CRE_19634 PE=4 SV=1	GO:0017000,antibiotic biosynthetic process;GO:0052689,carboxylic ester hydrolase activity;GO:1901771,daunorubicin biosynthetic process;GO:0044598,doxorubicin metabolic process	-
evgtrinloc5278t0	2e-60 CDD:215470 PLN02872, PLN02872, triacylglycerol lipase.	8e-132 CDD:230563 KOG2624, KOG2624, KOG2624, Triglyceride lipase-cholesterol esterase [Lipid transport and metabolism].	5e-173 gi|332373244|gb|AEE61763.1| unknown [Dendroctonus ponderosae]	4e-27 CDD:282003 pfam04083, Abhydro_lipase, Partial alpha/beta-hydrolase lipase region. This family corresponds to a N-terminal part of an alpha/beta hydrolase domain.	3e-77 sp|O46107|LIP1_DROME Lipase 1 OS=Drosophila melanogaster GN=Lip1 PE=2 SV=2	1e-173 tr|V5FYL0|V5FYL0_ANOGL Lipase member K (Fragment) OS=Anoplophora glabripennis GN=LIPK PE=4 SV=1	GO:0016042,lipid catabolic process;GO:0006629,lipid metabolic process;GO:0005576,extracellular region;GO:0016788,hydrolase activity, acting on ester bonds;GO:0016298,lipase activity;GO:0007586,digestion	K01052-ko00100,Steroid biosynthesis;ko04142,Lysosome
evgtrinloc1044t0	7e-89 CDD:280406 pfam02230, Abhydrolase_2, Phospholipase/Carboxylesterase. This family consists of both phospholipases and carboxylesterases with broad substrate specificity, and is structurally related to alpha/beta hydrolases pfam00561.	3e-86 CDD:230051 KOG2112, KOG2112, KOG2112, Lysophospholipase [Lipid transport and metabolism].	1e-121 gi|91094333|ref|XP_969230.1| PREDICTED: acyl-protein thioesterase 1 [Tribolium castaneum]	2e-89 CDD:280406 pfam02230, Abhydrolase_2, Phospholipase/Carboxylesterase. This family consists of both phospholipases and carboxylesterases with broad substrate specificity, and is structurally related to alpha/beta hydrolases pfam00561.	7e-83 sp|O75608|LYPA1_HUMAN Acyl-protein thioesterase 1 OS=Homo sapiens GN=LYPLA1 PE=1 SV=1	6e-126 tr|V5GMI0|V5GMI0_ANOGL Acyl-protein thioesterase 1 (Fragment) OS=Anoplophora glabripennis GN=LYPA1 PE=4 SV=1	GO:0050999,regulation of nitric-oxide synthase activity;GO:0005739,mitochondrion;GO:0006631,fatty acid metabolic process;GO:0016787,hydrolase activity;GO:0005829,cytosol;GO:0008474,palmitoyl-(protein) hydrolase activity;GO:0070062,extracellular exosome;GO:0005737,cytoplasm;GO:0002084,protein depalmitoylation;GO:0004622,lysophospholipase activity;GO:0042997,negative regulation of Golgi to plasma m…	K06130-ko00564,Glycerophospholipid metabolism
evgtrinloc13397t0	5e-99 CDD:279298 pfam00930, DPPIV_N, Dipeptidyl peptidase IV (DPP IV) N-terminal region. This family is an alignment of the region to the N-terminal side of the active site. The Prosite motif does not correspond to this Pfam entry.	0.0 CDD:230039 KOG2100, KOG2100, KOG2100, Dipeptidyl aminopeptidase [Posttranslational modification, protein turnover, chaperones].	0.0 gi|642923287|ref|XP_008193691.1| PREDICTED: venom dipeptidyl peptidase 4 isoform X2 [Tribolium castaneum]	1e-99 CDD:279298 pfam00930, DPPIV_N, Dipeptidyl peptidase IV (DPP IV) N-terminal region. This family is an alignment of the region to the N-terminal side of the active site. The Prosite motif does not correspond to this Pfam entry.	8e-177 sp|B2D0J4|VDPP4_APIME Venom dipeptidyl peptidase 4 OS=Apis mellifera PE=1 SV=1	0.0 tr|A0A139WGZ5|A0A139WGZ5_TRICA Uncharacterized protein OS=Tribolium castaneum GN=TcasGA2_TC013520 PE=4 SV=1	GO:0008236,serine-type peptidase activity;GO:0046872,metal ion binding;GO:0005576,extracellular region;GO:0004177,aminopeptidase activity;GO:0016021,integral component of membrane	K01278-ko04974,Protein digestion and absorption
evgtrinloc7199t1	3e-152 CDD:178061 PLN02442, PLN02442, S-formylglutathione hydrolase.	4e-159 CDD:231039 KOG3101, KOG3101, KOG3101, Esterase D [General function prediction only].	2e-165 gi|332376629|gb|AEE63454.1| unknown [Dendroctonus ponderosae]	8e-57 CDD:279141 pfam00756, Esterase, Putative esterase. This family contains Esterase D. However it is not clear if all members of the family have the same function. This family is related to the pfam00135 family.	4e-132 sp|Q08E20|ESTD_BOVIN S-formylglutathione hydrolase OS=Bos taurus GN=ESD PE=2 SV=1	1e-165 tr|J3JZ16|J3JZ16_DENPD S-formylglutathione hydrolase OS=Dendroctonus ponderosae PE=2 SV=1	GO:0046294,formaldehyde catabolic process;GO:0016023,cytoplasmic, membrane-bounded vesicle;GO:0018738,S-formylglutathione hydrolase activity;GO:0005737,cytoplasm;GO:0052689,carboxylic ester hydrolase activity;GO:0070062,extracellular exosome	K01070-ko01200,Carbon metabolism;ko00680,Methane metabolism
evgtrinloc9404t0	8e-14 CDD:223669 COG0596, MhpC, Predicted hydrolases or acyltransferases (alpha/beta hydrolase superfamily) [General function prediction only].	5e-117 CDD:230503 KOG2564, KOG2564, KOG2564, Predicted acetyltransferases and hydrolases with the alpha/beta hydrolase fold [General function prediction only].	0.0 gi|332373378|gb|AEE61830.1| unknown [Dendroctonus ponderosae] gi|478257382|gb|ENN77540.1| hypothetical protein YQE_05988, partial [Dendroctonus ponderosae]	1e-09 CDD:289467 pfam12697, Abhydrolase_6, Alpha/beta hydrolase family. This family contains alpha/beta hydrolase enzymes of diverse specificity.	4e-100 sp|Q8BVQ5|PPME1_MOUSE Protein phosphatase methylesterase 1 OS=Mus musculus GN=Ppme1 PE=1 SV=5	0.0 tr|J3JUF5|J3JUF5_DENPD Protein phosphatase methylesterase 1 OS=Dendroctonus ponderosae GN=YQE_05988 PE=2 SV=1	GO:0006482,protein demethylation;GO:0052689,carboxylic ester hydrolase activity;GO:0051722,protein C-terminal methylesterase activity;GO:0019903,protein phosphatase binding;GO:0051721,protein phosphatase 2A binding	K13617
evgtrinloc103574t0	2e-58 CDD:225181 COG2272, PnbA, Carboxylesterase type B [Lipid metabolism].	1e-35 CDD:232318 KOG4389, KOG4389, KOG4389, Acetylcholinesterase/Butyrylcholinesterase [Signal transduction mechanisms].	1e-63 gi|768448807|ref|XP_011566455.1| PREDICTED: cholinesterase 1-like [Plutella xylostella]	3e-51 CDD:278561 pfam00135, COesterase, Carboxylesterase family.	7e-27 sp|Q8I034|EST5A_FELCA Carboxylesterase 5A OS=Felis catus GN=CES5A PE=1 SV=1	2e-28 tr|K7IW29|K7IW29_NASVI Carboxylic ester hydrolase OS=Nasonia vitripennis GN=CCE-A2 PE=3 SV=1	GO:0052689,carboxylic ester hydrolase activity;GO:0016787,hydrolase activity;GO:0005615,extracellular space	-
evgtrinloc104014t0	-	-	-	-	-	-	-	-
evgtrinloc10708t0	6e-40 CDD:278561 pfam00135, COesterase, Carboxylesterase family.	1e-37 CDD:229457 KOG1516, KOG1516, KOG1516, Carboxylesterase and related proteins [General function prediction only].	4e-51 gi|478256084|gb|ENN76283.1| hypothetical protein YQE_07246, partial [Dendroctonus ponderosae]	1e-40 CDD:278561 pfam00135, COesterase, Carboxylesterase family.	7e-25 sp|P81429|EST1_SCHGA Esterase SG1 (Fragment) OS=Schizaphis graminum GN=SG1 PE=1 SV=1	2e-51 tr|N6TEU1|N6TEU1_DENPD Carboxylic ester hydrolase (Fragment) OS=Dendroctonus ponderosae GN=YQE_07246 PE=3 SV=1	GO:0016787,hydrolase activity;GO:0052689,carboxylic ester hydrolase activity	K03927-ko00983,Drug metabolism - other enzymes
evgtrinloc10926t0	4e-123 CDD:278561 pfam00135, COesterase, Carboxylesterase family.	7e-96 CDD:229457 KOG1516, KOG1516, KOG1516, Carboxylesterase and related proteins [General function prediction only].	7e-127 gi|546676565|gb|ERL87549.1| hypothetical protein D910_04940 [Dendroctonus ponderosae]	9e-124 CDD:278561 pfam00135, COesterase, Carboxylesterase family.	2e-62 sp|Q91WG0|EST2C_MOUSE Acylcarnitine hydrolase OS=Mus musculus GN=Ces2c PE=1 SV=1	3e-127 tr|U4U107|U4U107_DENPD Carboxylic ester hydrolase OS=Dendroctonus ponderosae GN=D910_04940 PE=3 SV=1	GO:0005783,endoplasmic reticulum;GO:0005615,extracellular space;GO:0047619,acylcarnitine hydrolase activity;GO:0016787,hydrolase activity;GO:0043231,intracellular membrane-bounded organelle	K03927-ko00983,Drug metabolism - other enzymes
evgtrinloc11559t0	1e-80 CDD:278561 pfam00135, COesterase, Carboxylesterase family.	5e-63 CDD:229457 KOG1516, KOG1516, KOG1516, Carboxylesterase and related proteins [General function prediction only].	2e-68 gi|546673050|gb|ERL84730.1| hypothetical protein D910_02155 [Dendroctonus ponderosae]	3e-81 CDD:278561 pfam00135, COesterase, Carboxylesterase family.	6e-45 sp|P16854|EST1_CULPI Esterase B1 OS=Culex pipiens GN=B1 PE=3 SV=1	9e-69 tr|U4U425|U4U425_DENPD Uncharacterized protein OS=Dendroctonus ponderosae GN=D910_02155 PE=4 SV=1	GO:0052689,carboxylic ester hydrolase activity	-
evgtrinloc13466t0	1e-106 CDD:278561 pfam00135, COesterase, Carboxylesterase family.	3e-74 CDD:229457 KOG1516, KOG1516, KOG1516, Carboxylesterase and related proteins [General function prediction only].	1e-131 gi|728418110|gb|AIY68357.1| esterase [Leptinotarsa decemlineata]	3e-107 CDD:278561 pfam00135, COesterase, Carboxylesterase family.	2e-51 sp|Q8R0W5|EST4A_MOUSE Carboxylesterase 4A OS=Mus musculus GN=Ces4a PE=2 SV=2	7e-132 tr|A0A0A7EP32|A0A0A7EP32_LEPDE Carboxylic ester hydrolase OS=Leptinotarsa decemlineata PE=2 SV=1	GO:0005615,extracellular space;GO:0016787,hydrolase activity;GO:0052689,carboxylic ester hydrolase activity	K03927-ko00983,Drug metabolism - other enzymes
evgtrinloc14383t0	3e-09 CDD:223730 COG0657, Aes, Esterase/lipase [Lipid metabolism].	7e-40 CDD:232555 KOG4627, KOG4627, KOG4627, Kynurenine formamidase [Amino acid transport and metabolism].	6e-119 gi|332376669|gb|AEE63474.1| unknown [Dendroctonus ponderosae]	-	8e-46 sp|Q566U4|KFA_DANRE Kynurenine formamidase OS=Danio rerio GN=afmid PE=2 SV=2	3e-119 tr|J3JZ36|J3JZ36_DENPD Uncharacterized protein OS=Dendroctonus ponderosae PE=2 SV=1	GO:0016787,hydrolase activity;GO:0004061,arylformamidase activity;GO:0005829,cytosol;GO:0019441,tryptophan catabolic process to kynurenine;GO:0005634,nucleus;GO:0034354,'de novo' NAD biosynthetic process from tryptophan;GO:0008152,metabolic process	K01432-ko00630,Glyoxylate and dicarboxylate metabolism;ko00380,Tryptophan metabolism
evgtrinloc1443t0	2e-147 CDD:278561 pfam00135, COesterase, Carboxylesterase family.	4e-101 CDD:229457 KOG1516, KOG1516, KOG1516, Carboxylesterase and related proteins [General function prediction only].	1e-172 gi|916344475|gb|AKZ17665.1| carboxylesterase CXE5 [Tenebrio molitor]	4e-148 CDD:278561 pfam00135, COesterase, Carboxylesterase family.	4e-119 sp|B2D0J5|EST6_APIME Venom carboxylesterase-6 OS=Apis mellifera PE=2 SV=1	5e-173 tr|A0A0K1YW73|A0A0K1YW73_TENMO Carboxylic ester hydrolase OS=Tenebrio molitor PE=2 SV=1	GO:0016787,hydrolase activity;GO:0005576,extracellular region;GO:0052689,carboxylic ester hydrolase activity	-
evgtrinloc21604t1	4e-78 CDD:238191 cd00312, Esterase_lipase, Esterases and lipases (includes fungal lipases, cholinesterases, etc.) These enzymes act on carboxylic esters (EC: 3.1.1.-). The catalytic apparatus involves three residues (catalytic triad): a serine, a glutamate or aspartate and a histidine.These catalytic residues are responsible for the nucleophilic attack on the carbonyl carbon atom of the ester bon…	9e-51 CDD:229457 KOG1516, KOG1516, KOG1516, Carboxylesterase and related proteins [General function prediction only].	0.0 gi|642919044|ref|XP_008191710.1| PREDICTED: neurotactin [Tribolium castaneum] gi|1004400451|gb|EFA02046.2| Neurotactin-like Protein [Tribolium castaneum]	6e-67 CDD:278561 pfam00135, COesterase, Carboxylesterase family.	5e-114 sp|P23654|NRT_DROME Neurotactin OS=Drosophila melanogaster GN=Nrt PE=1 SV=3	0.0 tr|D2A2B8|D2A2B8_TRICA Neurotactin-like Protein OS=Tribolium castaneum GN=TcasGA2_TC007674 PE=4 SV=2	GO:0007416,synapse assembly;GO:0005737,cytoplasm;GO:0009986,cell surface;GO:0007411,axon guidance;GO:0052689,carboxylic ester hydrolase activity;GO:0007409,axonogenesis;GO:0045202,synapse;GO:0005886,plasma membrane;GO:0004872,receptor activity;GO:0007158,neuron cell-cell adhesion;GO:0005887,integral component of plasma membrane;GO:0050804,modulation of synaptic transmission;GO:0016021,integral co…	-
evgtrinloc2222t0	3e-28 CDD:278561 pfam00135, COesterase, Carboxylesterase family.	1e-17 CDD:232318 KOG4389, KOG4389, KOG4389, Acetylcholinesterase/Butyrylcholinesterase [Signal transduction mechanisms].	1e-80 gi|546673365|gb|ERL84988.1| hypothetical protein D910_02411, partial [Dendroctonus ponderosae]	7e-29 CDD:278561 pfam00135, COesterase, Carboxylesterase family.	2e-13 sp|P04058|ACES_TETCF Acetylcholinesterase OS=Tetronarce californica GN=ache PE=1 SV=2	6e-81 tr|U4TYA5|U4TYA5_DENPD Carboxylic ester hydrolase (Fragment) OS=Dendroctonus ponderosae GN=D910_02411 PE=3 SV=1	GO:0005886,plasma membrane;GO:0016787,hydrolase activity;GO:0001507,acetylcholine catabolic process in synaptic cleft;GO:0003990,acetylcholinesterase activity;GO:0043083,synaptic cleft;GO:0031225,anchored component of membrane;GO:0030054,cell junction	-
evgtrinloc2333t0	7e-74 CDD:278561 pfam00135, COesterase, Carboxylesterase family.	3e-58 CDD:229457 KOG1516, KOG1516, KOG1516, Carboxylesterase and related proteins [General function prediction only].	9e-81 gi|546676565|gb|ERL87549.1| hypothetical protein D910_04940 [Dendroctonus ponderosae]	2e-74 CDD:278561 pfam00135, COesterase, Carboxylesterase family.	5e-41 sp|Q95000|CHLE1_BRALA Cholinesterase 1 (Fragment) OS=Branchiostoma lanceolatum GN=CHE1 PE=3 SV=1	4e-81 tr|U4U107|U4U107_DENPD Carboxylic ester hydrolase OS=Dendroctonus ponderosae GN=D910_04940 PE=3 SV=1	GO:0016787,hydrolase activity;GO:0004104,cholinesterase activity	-
evgtrinloc23745t0	7e-94 CDD:278561 pfam00135, COesterase, Carboxylesterase family.	2e-73 CDD:229457 KOG1516, KOG1516, KOG1516, Carboxylesterase and related proteins [General function prediction only].	1e-70 gi|998496959|ref|XP_015524225.1| PREDICTED: cholinesterase-like, partial [Neodiprion lecontei]	2e-94 CDD:278561 pfam00135, COesterase, Carboxylesterase family.	2e-48 sp|P35502|ESTF_MYZPE Esterase FE4 OS=Myzus persicae PE=1 SV=1	1e-68 tr|E2QC34|E2QC34_HARAX Carboxylic ester hydrolase OS=Harmonia axyridis GN=HaJHE PE=2 SV=1	GO:0016787,hydrolase activity;GO:0052689,carboxylic ester hydrolase activity	-
evgtrinloc23806t0	5e-111 CDD:278561 pfam00135, COesterase, Carboxylesterase family.	2e-81 CDD:229457 KOG1516, KOG1516, KOG1516, Carboxylesterase and related proteins [General function prediction only].	4e-117 gi|546683750|gb|ERL93518.1| hypothetical protein D910_10807 [Dendroctonus ponderosae]	1e-111 CDD:278561 pfam00135, COesterase, Carboxylesterase family.	8e-77 sp|B2D0J5|EST6_APIME Venom carboxylesterase-6 OS=Apis mellifera PE=2 SV=1	2e-117 tr|U4UM15|U4UM15_DENPD Carboxylic ester hydrolase OS=Dendroctonus ponderosae GN=D910_10807 PE=3 SV=1	GO:0052689,carboxylic ester hydrolase activity;GO:0005576,extracellular region;GO:0016787,hydrolase activity	-
evgtrinloc238t1	3e-148 CDD:278561 pfam00135, COesterase, Carboxylesterase family.	5e-105 CDD:229457 KOG1516, KOG1516, KOG1516, Carboxylesterase and related proteins [General function prediction only].	0.0 gi|332375246|gb|AEE62764.1| unknown [Dendroctonus ponderosae]	7e-149 CDD:278561 pfam00135, COesterase, Carboxylesterase family.	2e-78 sp|P16854|EST1_CULPI Esterase B1 OS=Culex pipiens GN=B1 PE=3 SV=1	0.0 tr|J3JX34|J3JX34_DENPD Uncharacterized protein OS=Dendroctonus ponderosae PE=2 SV=1	GO:0052689,carboxylic ester hydrolase activity	K03927-ko00983,Drug metabolism - other enzymes
evgtrinloc24918t0	3e-76 CDD:278561 pfam00135, COesterase, Carboxylesterase family.	4e-59 CDD:229457 KOG1516, KOG1516, KOG1516, Carboxylesterase and related proteins [General function prediction only].	2e-93 gi|642933677|ref|XP_008197517.1| PREDICTED: cholinesterase 1 [Tribolium castaneum] gi|270012576|gb|EFA09024.1| Esterase-6-like Protein [Tribolium castaneum]	8e-77 CDD:278561 pfam00135, COesterase, Carboxylesterase family.	7e-43 sp|Q5XG92|EST4A_HUMAN Carboxylesterase 4A OS=Homo sapiens GN=CES4A PE=2 SV=2	9e-94 tr|D6WYY2|D6WYY2_TRICA Carboxylic ester hydrolase OS=Tribolium castaneum GN=TcasGA2_TC006733 PE=3 SV=1	GO:0052689,carboxylic ester hydrolase activity;GO:0005615,extracellular space;GO:0016787,hydrolase activity	-
evgtrinloc24946t0	2e-86 CDD:278561 pfam00135, COesterase, Carboxylesterase family.	2e-54 CDD:232318 KOG4389, KOG4389, KOG4389, Acetylcholinesterase/Butyrylcholinesterase [Signal transduction mechanisms].	0.0 gi|546675566|gb|ERL86735.1| hypothetical protein D910_04141, partial [Dendroctonus ponderosae]	6e-87 CDD:278561 pfam00135, COesterase, Carboxylesterase family.	3e-80 sp|Q8N2Q7|NLGN1_HUMAN Neuroligin-1 OS=Homo sapiens GN=NLGN1 PE=1 SV=2	0.0 tr|U4U9V8|U4U9V8_DENPD Uncharacterized protein (Fragment) OS=Dendroctonus ponderosae GN=D910_04141 PE=4 SV=1	GO:0097104,postsynaptic membrane assembly;GO:2000463,positive regulation of excitatory postsynaptic potential;GO:2000809,positive regulation of synaptic vesicle clustering;GO:0048511,rhythmic process;GO:0051491,positive regulation of filopodium assembly;GO:0007416,synapse assembly;GO:0097119,postsynaptic density protein 95 clustering;GO:0097113,AMPA glutamate receptor clustering;GO:1902474,positi…	K07378-ko04514,Cell adhesion molecules (CAMs)
evgtrinloc2642t0	2e-150 CDD:238191 cd00312, Esterase_lipase, Esterases and lipases (includes fungal lipases, cholinesterases, etc.) These enzymes act on carboxylic esters (EC: 3.1.1.-). The catalytic apparatus involves three residues (catalytic triad): a serine, a glutamate or aspartate and a histidine.These catalytic residues are responsible for the nucleophilic attack on the carbonyl carbon atom of the ester bo…	7e-106 CDD:229457 KOG1516, KOG1516, KOG1516, Carboxylesterase and related proteins [General function prediction only].	0.0 gi|728416727|gb|AIY68319.1| putative beta-esterase [Leptinotarsa decemlineata]	2e-148 CDD:278561 pfam00135, COesterase, Carboxylesterase family.	1e-132 sp|B2D0J5|EST6_APIME Venom carboxylesterase-6 OS=Apis mellifera PE=2 SV=1	0.0 tr|A0A0A7ENJ5|A0A0A7ENJ5_LEPDE Carboxylic ester hydrolase OS=Leptinotarsa decemlineata PE=2 SV=1	GO:0016787,hydrolase activity;GO:0005576,extracellular region;GO:0052689,carboxylic ester hydrolase activity	-
evgtrinloc385t0	6e-96 CDD:278561 pfam00135, COesterase, Carboxylesterase family.	3e-68 CDD:229457 KOG1516, KOG1516, KOG1516, Carboxylesterase and related proteins [General function prediction only].	0.0 gi|546679456|gb|ERL89920.1| hypothetical protein D910_07279 [Dendroctonus ponderosae]	2e-96 CDD:278561 pfam00135, COesterase, Carboxylesterase family.	1e-50 sp|B2D0J5|EST6_APIME Venom carboxylesterase-6 OS=Apis mellifera PE=2 SV=1	0.0 tr|U4UJ02|U4UJ02_DENPD Carboxylic ester hydrolase OS=Dendroctonus ponderosae GN=D910_07279 PE=3 SV=1	GO:0008152,metabolic process;GO:0016787,hydrolase activity;GO:0005576,extracellular region;GO:0052689,carboxylic ester hydrolase activity	-
evgtrinloc39354t0	3e-113 CDD:278561 pfam00135, COesterase, Carboxylesterase family.	2e-132 CDD:232318 KOG4389, KOG4389, KOG4389, Acetylcholinesterase/Butyrylcholinesterase [Signal transduction mechanisms].	0.0 gi|478260236|gb|ENN79997.1| hypothetical protein YQE_03571, partial [Dendroctonus ponderosae]	7e-114 CDD:278561 pfam00135, COesterase, Carboxylesterase family.	2e-172 sp|Q86GC8|ACES_CULPI Acetylcholinesterase OS=Culex pipiens GN=ACHE1 PE=2 SV=2	0.0 tr|N6UMQ8|N6UMQ8_DENPD Carboxylic ester hydrolase (Fragment) OS=Dendroctonus ponderosae GN=YQE_03571 PE=3 SV=1	GO:0030054,cell junction;GO:0004104,cholinesterase activity;GO:0003990,acetylcholinesterase activity;GO:0042135,neurotransmitter catabolic process;GO:0045202,synapse;GO:0005576,extracellular region;GO:0005886,plasma membrane	K01049-ko00564,Glycerophospholipid metabolism;ko04725,Cholinergic synapse
evgtrinloc43395t0	4e-108 CDD:278561 pfam00135, COesterase, Carboxylesterase family.	9e-90 CDD:229457 KOG1516, KOG1516, KOG1516, Carboxylesterase and related proteins [General function prediction only].	2e-98 gi|546680999|gb|ERL91170.1| hypothetical protein D910_08510 [Dendroctonus ponderosae]	9e-109 CDD:278561 pfam00135, COesterase, Carboxylesterase family.	2e-57 sp|Q8BK48|EST2E_MOUSE Pyrethroid hydrolase Ces2e OS=Mus musculus GN=Ces2e PE=1 SV=1	9e-99 tr|U4UMD6|U4UMD6_DENPD Carboxylic ester hydrolase OS=Dendroctonus ponderosae GN=D910_08510 PE=3 SV=1	GO:0052689,carboxylic ester hydrolase activity;GO:0005615,extracellular space;GO:0005783,endoplasmic reticulum;GO:0016787,hydrolase activity;GO:0102209,trans-permethrin hydrolase activity	-
evgtrinloc4951t1	1e-102 CDD:238363 cd00707, Pancreat_lipase_like, Pancreatic lipase-like enzymes. Lipases are esterases that can hydrolyze long-chain acyl-triglycerides into di- and monoglycerides, glycerol, and free fatty acids at a water/lipid interface. A typical feature of lipases is "interfacial activation," the process of becoming active at the lipid/water interface, although several examples of lipases hav…	-	3e-89 gi|332373940|gb|AEE62111.1| unknown [Dendroctonus ponderosae] gi|546685308|gb|ERL94835.1| hypothetical protein D910_12108 [Dendroctonus ponderosae]	8e-70 CDD:278576 pfam00151, Lipase, Lipase.	2e-42 sp|Q8WWY8|LIPH_HUMAN Lipase member H OS=Homo sapiens GN=LIPH PE=1 SV=1	1e-89 tr|J3JV82|J3JV82_DENPD Uncharacterized protein OS=Dendroctonus ponderosae GN=D910_12108 PE=2 SV=1	GO:0005615,extracellular space;GO:0004620,phospholipase activity;GO:0052689,carboxylic ester hydrolase activity;GO:0005886,plasma membrane;GO:0005576,extracellular region;GO:0008201,heparin binding;GO:0044241,lipid digestion;GO:0016042,lipid catabolic process	-
evgtrinloc6822t0	9e-147 CDD:278561 pfam00135, COesterase, Carboxylesterase family.	7e-114 CDD:229457 KOG1516, KOG1516, KOG1516, Carboxylesterase and related proteins [General function prediction only].	0.0 gi|546673050|gb|ERL84730.1| hypothetical protein D910_02155 [Dendroctonus ponderosae]	2e-147 CDD:278561 pfam00135, COesterase, Carboxylesterase family.	3e-75 sp|P35501|ESTE_MYZPE Esterase E4 OS=Myzus persicae PE=1 SV=1	0.0 tr|U4U425|U4U425_DENPD Uncharacterized protein OS=Dendroctonus ponderosae GN=D910_02155 PE=4 SV=1	GO:0052689,carboxylic ester hydrolase activity	-
evgtrinloc70762t0	3e-39 CDD:278561 pfam00135, COesterase, Carboxylesterase family.	5e-33 CDD:229457 KOG1516, KOG1516, KOG1516, Carboxylesterase and related proteins [General function prediction only].	5e-33 gi|71834068|dbj|BAE16975.1| juvenile hormone esterase isoform A [Harmonia axyridis]	8e-40 CDD:278561 pfam00135, COesterase, Carboxylesterase family.	6e-22 sp|P81429|EST1_SCHGA Esterase SG1 (Fragment) OS=Schizaphis graminum GN=SG1 PE=1 SV=1	2e-33 tr|E2QC34|E2QC34_HARAX Carboxylic ester hydrolase OS=Harmonia axyridis GN=HaJHE PE=2 SV=1	GO:0052689,carboxylic ester hydrolase activity;GO:0016787,hydrolase activity	-
evgtrinloc72716t0	4e-45 CDD:278561 pfam00135, COesterase, Carboxylesterase family.	2e-31 CDD:229457 KOG1516, KOG1516, KOG1516, Carboxylesterase and related proteins [General function prediction only].	6e-66 gi|1008440906|ref|XP_015835928.1| PREDICTED: neuroligin-1 isoform X1 [Tribolium castaneum] gi|1008440908|ref|XP_015835929.1| PREDICTED: neuroligin-1 isoform X1 [Tribolium castaneum] gi|1004399750|gb|KYB27420.1| Neuroligin-1-like Protein [Tribolium castaneum]	1e-45 CDD:278561 pfam00135, COesterase, Carboxylesterase family.	2e-26 sp|Q64285|CEL_MOUSE Bile salt-activated lipase OS=Mus musculus GN=Cel PE=1 SV=1	3e-66 tr|A0A139WHE8|A0A139WHE8_TRICA Neuroligin-1-like Protein OS=Tribolium castaneum GN=TcasGA2_TC033243 PE=4 SV=1	GO:0007158,neuron cell-cell adhesion;GO:0004872,receptor activity;GO:0046514,ceramide catabolic process;GO:0005829,cytosol;GO:0045121,membrane raft;GO:0042572,retinol metabolic process;GO:0006707,cholesterol catabolic process;GO:0043234,protein complex;GO:0042043,neurexin family protein binding;GO:0070062,extracellular exosome;GO:0050804,modulation of synaptic transmission;GO:0030157,pancreatic j…	-
evgtrinloc8610t0	7e-109 CDD:278561 pfam00135, COesterase, Carboxylesterase family.	2e-74 CDD:232318 KOG4389, KOG4389, KOG4389, Acetylcholinesterase/Butyrylcholinesterase [Signal transduction mechanisms].	0.0 gi|478253845|gb|ENN74137.1| hypothetical protein YQE_09110, partial [Dendroctonus ponderosae]	2e-109 CDD:278561 pfam00135, COesterase, Carboxylesterase family.	1e-71 sp|Q8NFZ3|NLGNY_HUMAN Neuroligin-4, Y-linked OS=Homo sapiens GN=NLGN4Y PE=2 SV=1	0.0 tr|N6U6G2|N6U6G2_DENPD Uncharacterized protein (Fragment) OS=Dendroctonus ponderosae GN=YQE_09110 PE=4 SV=1	GO:0004872,receptor activity;GO:0007158,neuron cell-cell adhesion;GO:0035176,social behavior;GO:0071625,vocalization behavior;GO:0030054,cell junction;GO:0042043,neurexin family protein binding;GO:0005887,integral component of plasma membrane;GO:0050804,modulation of synaptic transmission;GO:0045211,postsynaptic membrane;GO:0050839,cell adhesion molecule binding;GO:0016021,integral component of m…	-
evgtrinloc9002t0	2e-17 CDD:289465 pfam12695, Abhydrolase_5, Alpha/beta hydrolase family. This family contains a diverse range of alpha/beta hydrolase enzymes.	2e-24 CDD:229493 KOG1552, KOG1552, KOG1552, Predicted alpha/beta hydrolase [General function prediction only].	7e-156 gi|478250371|gb|ENN70866.1| hypothetical protein YQE_12271, partial [Dendroctonus ponderosae] gi|546672861|gb|ERL84584.1| hypothetical protein D910_02012 [Dendroctonus ponderosae]	6e-18 CDD:289465 pfam12695, Abhydrolase_5, Alpha/beta hydrolase family. This family contains a diverse range of alpha/beta hydrolase enzymes.	1e-69 sp|Q08C93|ABD12_DANRE Monoacylglycerol lipase ABHD12 OS=Danio rerio GN=abhd12 PE=2 SV=1	4e-156 tr|N6TRB6|N6TRB6_DENPD Uncharacterized protein (Fragment) OS=Dendroctonus ponderosae GN=D910_02012 PE=4 SV=1	GO:0046464,acylglycerol catabolic process;GO:0016021,integral component of membrane;GO:0047372,acylglycerol lipase activity	K13704
evgtrinloc9766t1	7e-10 CDD:285143 pfam07859, Abhydrolase_3, alpha/beta hydrolase fold. This catalytic domain is found in a very wide range of enzymes.	2e-69 CDD:232317 KOG4388, KOG4388, KOG4388, Hormone-sensitive lipase HSL [Lipid transport and metabolism].	8e-161 gi|478251983|gb|ENN72419.1| hypothetical protein YQE_10937, partial [Dendroctonus ponderosae] gi|546677824|gb|ERL88581.1| hypothetical protein D910_05966 [Dendroctonus ponderosae]	2e-10 CDD:285143 pfam07859, Abhydrolase_3, alpha/beta hydrolase fold. This catalytic domain is found in a very wide range of enzymes.	1e-35 sp|Q9R101|LIPS_ICTTR Hormone-sensitive lipase OS=Ictidomys tridecemlineatus GN=LIPE PE=2 SV=1	4e-161 tr|N6SXB5|N6SXB5_DENPD Uncharacterized protein (Fragment) OS=Dendroctonus ponderosae GN=D910_05966 PE=4 SV=1	GO:0042134,rRNA primary transcript binding;GO:0033878,hormone-sensitive lipase activity;GO:0006363,termination of RNA polymerase I transcription;GO:0005634,nucleus;GO:0019433,triglyceride catabolic process;GO:0016042,lipid catabolic process;GO:0005829,cytosol;GO:0005737,cytoplasm;GO:0005901,caveola;GO:0006361,transcription initiation from RNA polymerase I promoter;GO:0016298,lipase activity;GO:00…	K07188-ko04371,Apelin signaling pathway;ko04024,cAMP signaling pathway;ko04152,AMPK signaling pathway;ko04910,Insulin signaling pathway;ko04923,Regulation of lipolysis in adipocyte;ko04925,Aldosterone synthesis and secretion
evgtrinloc101t0	3e-128 CDD:278561 pfam00135, COesterase, Carboxylesterase family.	1e-98 CDD:229457 KOG1516, KOG1516, KOG1516, Carboxylesterase and related proteins [General function prediction only].	0.0 gi|332376461|gb|AEE63370.1| unknown [Dendroctonus ponderosae]	7e-129 CDD:278561 pfam00135, COesterase, Carboxylesterase family.	9e-69 sp|Q86GC8|ACES_CULPI Acetylcholinesterase OS=Culex pipiens GN=ACHE1 PE=2 SV=2	0.0 tr|J3JYT2|J3JYT2_DENPD Carboxylic ester hydrolase OS=Dendroctonus ponderosae PE=2 SV=1	GO:0005576,extracellular region;GO:0005886,plasma membrane;GO:0045202,synapse;GO:0003990,acetylcholinesterase activity;GO:0016787,hydrolase activity;GO:0030054,cell junction;GO:0042135,neurotransmitter catabolic process	-
evgtrinloc162t0	4e-128 CDD:278561 pfam00135, COesterase, Carboxylesterase family.	1e-101 CDD:229457 KOG1516, KOG1516, KOG1516, Carboxylesterase and related proteins [General function prediction only].	0.0 gi|332376983|gb|AEE63631.1| unknown [Dendroctonus ponderosae]	1e-128 CDD:278561 pfam00135, COesterase, Carboxylesterase family.	5e-67 sp|B2D0J5|EST6_APIME Venom carboxylesterase-6 OS=Apis mellifera PE=2 SV=1	0.0 tr|J3JZJ2|J3JZJ2_DENPD Carboxylic ester hydrolase OS=Dendroctonus ponderosae PE=2 SV=1	GO:0016787,hydrolase activity;GO:0052689,carboxylic ester hydrolase activity;GO:0005576,extracellular region	-
evgtrinloc24904t0	1e-81 CDD:278561 pfam00135, COesterase, Carboxylesterase family.	1e-51 CDD:229457 KOG1516, KOG1516, KOG1516, Carboxylesterase and related proteins [General function prediction only].	2e-107 gi|642921981|ref|XP_008192968.1| PREDICTED: neuroligin-3 [Tribolium castaneum] gi|1004399959|gb|KYB27545.1| Neuroligin-3-like Protein [Tribolium castaneum]	3e-82 CDD:278561 pfam00135, COesterase, Carboxylesterase family.	8e-57 sp|Q8N0W4|NLGNX_HUMAN Neuroligin-4, X-linked OS=Homo sapiens GN=NLGN4X PE=1 SV=1	1e-107 tr|A0A139WI80|A0A139WI80_TRICA Neuroligin-3-like Protein OS=Tribolium castaneum GN=TcasGA2_TC033027 PE=4 SV=1	GO:0045211,postsynaptic membrane;GO:0050839,cell adhesion molecule binding;GO:0016021,integral component of membrane;GO:0005887,integral component of plasma membrane;GO:0030534,adult behavior;GO:0021549,cerebellum development;GO:0042043,neurexin family protein binding;GO:0097105,presynaptic membrane assembly;GO:0071625,vocalization behavior;GO:0050808,synapse organization;GO:0030054,cell junction…	-
evgtrinloc349t2	7e-85 CDD:278561 pfam00135, COesterase, Carboxylesterase family.	2e-62 CDD:229457 KOG1516, KOG1516, KOG1516, Carboxylesterase and related proteins [General function prediction only].	0.0 gi|728417168|gb|AIY68335.1| esterase, partial [Leptinotarsa decemlineata]	2e-85 CDD:278561 pfam00135, COesterase, Carboxylesterase family.	6e-46 sp|P23141|EST1_HUMAN Liver carboxylesterase 1 OS=Homo sapiens GN=CES1 PE=1 SV=2	0.0 tr|A0A0A7EQ96|A0A0A7EQ96_LEPDE Esterase (Fragment) OS=Leptinotarsa decemlineata PE=2 SV=1	GO:0005615,extracellular space;GO:0030855,epithelial cell differentiation;GO:0052689,carboxylic ester hydrolase activity;GO:0006805,xenobiotic metabolic process;GO:0008152,metabolic process;GO:0005788,endoplasmic reticulum lumen;GO:0009636,response to toxic substance;GO:0047374,methylumbelliferyl-acetate deacetylase activity	-
evgtrinloc5945t0	2e-161 CDD:278561 pfam00135, COesterase, Carboxylesterase family.	4e-119 CDD:229457 KOG1516, KOG1516, KOG1516, Carboxylesterase and related proteins [General function prediction only].	0.0 gi|1008439701|ref|XP_015835613.1| PREDICTED: juvenile hormone esterase isoform X1 [Tribolium castaneum] gi|1008439703|ref|XP_015835614.1| PREDICTED: juvenile hormone esterase isoform X1 [Tribolium castaneum] gi|1008439705|ref|XP_015835615.1| PREDICTED: juvenile hormone esterase isoform X1 [Tribolium castaneum] gi|1008439707|ref|XP_015835616.1| PREDICTED: juvenile hormone esterase isoform X1 […	6e-162 CDD:278561 pfam00135, COesterase, Carboxylesterase family.	1e-85 sp|B2D0J5|EST6_APIME Venom carboxylesterase-6 OS=Apis mellifera PE=2 SV=1	0.0 tr|D6WMZ8|D6WMZ8_TRICA Esterase-6-like Protein OS=Tribolium castaneum GN=TcasGA2_TC013193 PE=4 SV=2	GO:0005576,extracellular region;GO:0052689,carboxylic ester hydrolase activity;GO:0016787,hydrolase activity	K01063-ko00981,Insect hormone biosynthesis
evgtrinloc902t1	6e-135 CDD:278561 pfam00135, COesterase, Carboxylesterase family.	7e-94 CDD:229457 KOG1516, KOG1516, KOG1516, Carboxylesterase and related proteins [General function prediction only].	1e-157 gi|332376461|gb|AEE63370.1| unknown [Dendroctonus ponderosae]	2e-135 CDD:278561 pfam00135, COesterase, Carboxylesterase family.	2e-65 sp|Q8QZR3|EST2A_MOUSE Pyrethroid hydrolase Ces2a OS=Mus musculus GN=Ces2a PE=1 SV=1	7e-158 tr|J3JYT2|J3JYT2_DENPD Carboxylic ester hydrolase OS=Dendroctonus ponderosae PE=2 SV=1	GO:0102209,trans-permethrin hydrolase activity;GO:0006486,protein glycosylation;GO:0005615,extracellular space;GO:0016787,hydrolase activity;GO:0052689,carboxylic ester hydrolase activity	-
evgtrinloc9271t1	2e-120 CDD:278561 pfam00135, COesterase, Carboxylesterase family.	1e-92 CDD:229457 KOG1516, KOG1516, KOG1516, Carboxylesterase and related proteins [General function prediction only].	3e-124 gi|546676657|gb|ERL87621.1| hypothetical protein D910_05012 [Dendroctonus ponderosae]	5e-121 CDD:278561 pfam00135, COesterase, Carboxylesterase family.	4e-62 sp|P35502|ESTF_MYZPE Esterase FE4 OS=Myzus persicae PE=1 SV=1	2e-124 tr|U4UAI4|U4UAI4_DENPD Uncharacterized protein OS=Dendroctonus ponderosae GN=D910_05012 PE=4 SV=1	GO:0052689,carboxylic ester hydrolase activity	-
evgtrinloc9463t1	2e-47 CDD:224423 COG1506, DAP2, Dipeptidyl aminopeptidases/acylaminoacyl-peptidases [Amino acid transport and metabolism].	5e-33 CDD:230039 KOG2100, KOG2100, KOG2100, Dipeptidyl aminopeptidase [Posttranslational modification, protein turnover, chaperones].	0.0 gi|332377021|gb|AEE63650.1| unknown [Dendroctonus ponderosae]	6e-35 CDD:278741 pfam00326, Peptidase_S9, Prolyl oligopeptidase family.	2e-143 sp|P13676|ACPH_RAT Acylamino-acid-releasing enzyme OS=Rattus norvegicus GN=Apeh PE=1 SV=1	0.0 tr|J3JZL1|J3JZL1_DENPD Uncharacterized protein OS=Dendroctonus ponderosae PE=2 SV=1	GO:0005737,cytoplasm;GO:0008236,serine-type peptidase activity;GO:0004252,serine-type endopeptidase activity	K01303
evgtrinloc83602t0	4e-129 CDD:237294 PRK13186, lpxC, UDP-3-O-[3-hydroxymyristoyl] N-acetylglucosamine deacetylase; Reviewed.	-	1e-140 gi|768448717|ref|XP_011566404.1| PREDICTED: probable UDP-3-O-[3-hydroxymyristoyl] N-acetylglucosamine deacetylase 2 [Plutella xylostella]	4e-111 CDD:281342 pfam03331, LpxC, UDP-3-O-acyl N-acetylglycosamine deacetylase. The enzymes in this family catalyze the second step in the biosynthetic pathway for lipid A.	9e-142 sp|A6T4N9|LPXC_KLEP7 UDP-3-O-acyl-N-acetylglucosamine deacetylase OS=Klebsiella pneumoniae subsp. pneumoniae (strain ATCC 700721 / MGH 78578) GN=lpxC PE=3 SV=1	7e-139 tr|A0A077ZKL7|A0A077ZKL7_TRITR LpxC domain containing protein OS=Trichuris trichiura GN=TTRE_0000867001 PE=3 SV=1	GO:0008759,UDP-3-O-[3-hydroxymyristoyl] N-acetylglucosamine deacetylase activity;GO:0103117,UDP-3-O-acyl-N-acetylglucosamine deacetylase activity;GO:0046872,metal ion binding;GO:0009245,lipid A biosynthetic process	-
evgtrinloc30998t0	1e-70 CDD:281299 pfam03283, PAE, Pectinacetylesterase.	3e-61 CDD:232216 KOG4287, KOG4287, KOG4287, Pectin acetylesterase and similar proteins [Cell wall/membrane/envelope biogenesis].	0.0 gi|546683775|gb|ERL93535.1| hypothetical protein D910_10824 [Dendroctonus ponderosae]	3e-71 CDD:281299 pfam03283, PAE, Pectinacetylesterase.	2e-152 sp|Q9VUX3|NOTUM_DROME Palmitoleoyl-protein carboxylesterase NOTUM OS=Drosophila melanogaster GN=Notum PE=1 SV=3	0.0 tr|U4UTR3|U4UTR3_DENPD Uncharacterized protein OS=Dendroctonus ponderosae GN=D910_10824 PE=4 SV=1	GO:0048190,wing disc dorsal/ventral pattern formation;GO:0007419,ventral cord development;GO:0006029,proteoglycan metabolic process;GO:0016055,Wnt signaling pathway;GO:0006507,GPI anchor release;GO:0009986,cell surface;GO:0048076,regulation of compound eye pigmentation;GO:0030178,negative regulation of Wnt signaling pathway;GO:1990699,palmitoleyl hydrolase activity;GO:0005615,extracellular space;…	K19882-ko04310,Wnt signaling pathway
evgtrinloc1014t0	0.0 CDD:200596 cd10974, CE4_CDA_like_1, Putative catalytic domain of chitin deacetylase-like proteins with additional chitin-binding peritrophin-A domain (ChBD) and/or a low-density lipoprotein receptor class A domain (LDLa). Chitin deacetylases (CDAs, EC 3.5.1.41) are secreted metalloproteins belonging to a family of extracellular chitin-modifying enzymes that catalyze the N-deacetylation of chi…	-	0.0 gi|332374194|gb|AEE62238.1| unknown [Dendroctonus ponderosae] gi|478254520|gb|ENN74766.1| hypothetical protein YQE_08654, partial [Dendroctonus ponderosae]	9e-11 CDD:279817 pfam01522, Polysacc_deac_1, Polysaccharide deacetylase. This domain is found in polysaccharide deacetylase. This family of polysaccharide deacetylases includes NodB (nodulation protein B from Rhizobium) which is a chitooligosaccharide deacetylase. It also includes chitin deacetylase from yeast, and endoxylanases which hydrolyzes glucosidic bonds in xylan.	-	0.0 tr|J3JVK8|J3JVK8_DENPD Uncharacterized protein OS=Dendroctonus ponderosae GN=YQE_08654 PE=2 SV=1	GO:0008061,chitin binding;GO:0016810,hydrolase activity, acting on carbon-nitrogen (but not peptide) bonds;GO:0006030,chitin metabolic process;GO:0005975,carbohydrate metabolic process;GO:0005576,extracellular region	-
evgtrinloc2462t0	1e-157 CDD:200597 cd10975, CE4_CDA_like_2, Putative catalytic domain of chitin deacetylase-like proteins. Chitin deacetylases (CDAs, EC 3.5.1.41) are secreted metalloproteins belonging to a family of extracellular chitin-modifying enzymes that catalyze the N-deacetylation of chitin, a beta-1,4-linked N-acetylglucosamine polymer, to form chitosan, a polymer of beta-(1,4)-linked d-glucosamine resid…	-	0.0 gi|1008425224|ref|XP_015837933.1| PREDICTED: chitin deacetylase 5 isoform X6 [Tribolium castaneum]	9e-14 CDD:279884 pfam01607, CBM_14, Chitin binding Peritrophin-A domain. This domain is called the Peritrophin-A domain and is found in chitin binding proteins particularly peritrophic matrix proteins of insects and animal chitinases. Copies of the domain are also found in some baculoviruses. Relevant references that describe proteins with this domain include. It is an extracellular domain that c…	-	0.0 tr|A0A0T6AZ36|A0A0T6AZ36_9SCAR Carbohydrate-binding protein OS=Oryctes borbonicus GN=AMK59_7588 PE=4 SV=1	GO:0006030,chitin metabolic process;GO:0005576,extracellular region;GO:0008061,chitin binding;GO:0005975,carbohydrate metabolic process;GO:0016810,hydrolase activity, acting on carbon-nitrogen (but not peptide) bonds	-
evgtrinloc20912t0	2e-23 CDD:289465 pfam12695, Abhydrolase_5, Alpha/beta hydrolase family. This family contains a diverse range of alpha/beta hydrolase enzymes.	3e-111 CDD:232320 KOG4391, KOG4391, KOG4391, Predicted alpha/beta hydrolase BEM46 [General function prediction only].	0.0 gi|332373776|gb|AEE62029.1| unknown [Dendroctonus ponderosae] gi|478250488|gb|ENN70983.1| hypothetical protein YQE_12383, partial [Dendroctonus ponderosae] gi|546675593|gb|ERL86756.1| hypothetical protein D910_04162 [Dendroctonus ponderosae]	4e-24 CDD:289465 pfam12695, Abhydrolase_5, Alpha/beta hydrolase family. This family contains a diverse range of alpha/beta hydrolase enzymes.	2e-96 sp|Q80UX8|ABHDD_MOUSE Protein ABHD13 OS=Mus musculus GN=Abhd13 PE=2 SV=1	0.0 tr|J3JV02|J3JV02_DENPD Uncharacterized protein OS=Dendroctonus ponderosae GN=D910_04162 PE=2 SV=1	GO:0016020,membrane;GO:0016021,integral component of membrane;GO:0008152,metabolic process;GO:0016787,hydrolase activity	K06889
evgtrinloc8114t1	1e-16 CDD:289465 pfam12695, Abhydrolase_5, Alpha/beta hydrolase family. This family contains a diverse range of alpha/beta hydrolase enzymes.	2e-24 CDD:229493 KOG1552, KOG1552, KOG1552, Predicted alpha/beta hydrolase [General function prediction only].	1e-120 gi|546676804|gb|ERL87750.1| hypothetical protein D910_05139 [Dendroctonus ponderosae]	3e-17 CDD:289465 pfam12695, Abhydrolase_5, Alpha/beta hydrolase family. This family contains a diverse range of alpha/beta hydrolase enzymes.	1e-43 sp|B4F753|ABD12_XENTR Monoacylglycerol lipase ABHD12 OS=Xenopus tropicalis GN=abhd12 PE=2 SV=1	6e-121 tr|U4UCR5|U4UCR5_DENPD Uncharacterized protein OS=Dendroctonus ponderosae GN=D910_05139 PE=4 SV=1	GO:0046464,acylglycerol catabolic process;GO:0016021,integral component of membrane;GO:0047372,acylglycerol lipase activity	K13704
evgtrinloc1897t0	1e-56 CDD:236709 PRK10531, PRK10531, acyl-CoA thioesterase; Provisional.	-	9e-118 gi|998489289|gb|AMK48575.1| pectin methylesterase, partial [Rhynchophorus ferrugineus]	3e-19 CDD:279441 pfam01095, Pectinesterase, Pectinesterase.	2e-40 sp|Q47474|PMEB_DICD3 Pectinesterase B OS=Dickeya dadantii (strain 3937) GN=pemB PE=1 SV=2	5e-118 tr|A0A140DKW0|A0A140DKW0_9CUCU Pectin methylesterase (Fragment) OS=Rhynchophorus ferrugineus PE=2 SV=1	GO:0042545,cell wall modification;GO:0045490,pectin catabolic process;GO:0030599,pectinesterase activity;GO:0009279,cell outer membrane;GO:0005618,cell wall;GO:0045330,aspartyl esterase activity	-
evgtrinloc3122t0	3e-54 CDD:236709 PRK10531, PRK10531, acyl-CoA thioesterase; Provisional.	-	4e-84 gi|315570512|gb|ADU33260.1| pectin methylesterase [Sitophilus oryzae]	8e-07 CDD:279441 pfam01095, Pectinesterase, Pectinesterase.	4e-34 sp|Q47474|PMEB_DICD3 Pectinesterase B OS=Dickeya dadantii (strain 3937) GN=pemB PE=1 SV=2	2e-84 tr|E7CIP8|E7CIP8_SITOR Pectinesterase OS=Sitophilus oryzae GN=CE8-2 PE=2 SV=1	GO:0045490,pectin catabolic process;GO:0042545,cell wall modification;GO:0009279,cell outer membrane;GO:0030599,pectinesterase activity;GO:0005618,cell wall;GO:0045330,aspartyl esterase activity	-
evgtrinloc85t2	7e-94 CDD:236709 PRK10531, PRK10531, acyl-CoA thioesterase; Provisional.	-	2e-179 gi|998489257|gb|AMK48559.1| pectin methylesterase, partial [Rhynchophorus ferrugineus]	4e-16 CDD:279441 pfam01095, Pectinesterase, Pectinesterase.	4e-69 sp|Q47474|PMEB_DICD3 Pectinesterase B OS=Dickeya dadantii (strain 3937) GN=pemB PE=1 SV=2	1e-179 tr|A0A140DKU4|A0A140DKU4_9CUCU Pectin methylesterase (Fragment) OS=Rhynchophorus ferrugineus PE=2 SV=1	GO:0030599,pectinesterase activity;GO:0009279,cell outer membrane;GO:0042545,cell wall modification;GO:0045490,pectin catabolic process;GO:0005618,cell wall;GO:0045330,aspartyl esterase activity	-
evgtrinloc16315t0	1e-34 CDD:238628 cd01303, GDEase, Guanine deaminase (GDEase). Guanine deaminase is an aminohydrolase responsible for the conversion of guanine to xanthine and ammonia, the first step to utilize guanine as a nitrogen source. This reaction also removes the guanine base from the pool and therefore can play a role in the regulation of cellular GTP and the guanylate nucleotide pool.	1e-23 CDD:231899 KOG3968, KOG3968, KOG3968, Atrazine chlorohydrolase/guanine deaminase [Nucleotide transport and metabolism, Secondary metabolites biosynthesis, transport and catabolism].	1e-46 gi|478251301|gb|ENN71769.1| hypothetical protein YQE_11504, partial [Dendroctonus ponderosae]	-	1e-19 sp|O14057|GUAD_SCHPO Probable guanine deaminase OS=Schizosaccharomyces pombe (strain 972 / ATCC 24843) GN=SPCC1672.03c PE=3 SV=1	5e-47 tr|N6SVJ5|N6SVJ5_DENPD Uncharacterized protein (Fragment) OS=Dendroctonus ponderosae GN=YQE_11504 PE=4 SV=1	GO:0008270,zinc ion binding;GO:0008892,guanine deaminase activity;GO:0005737,cytoplasm;GO:0046098,guanine metabolic process;GO:0005829,cytosol;GO:0006147,guanine catabolic process	-
evgtrinloc5553t0	1e-98 CDD:238639 cd01314, D-HYD, D-hydantoinases (D-HYD) also called dihydropyrimidases (DHPase) and related proteins; DHPases are a family of enzymes that catalyze the reversible hydrolytic ring opening of the amide bond in five- or six-membered cyclic diamides, like dihydropyrimidine or hydantoin. The hydrolysis of dihydropyrimidines is the second step of reductive catabolism of pyrimidines in …	2e-111 CDD:230523 KOG2584, KOG2584, KOG2584, Dihydroorotase and related enzymes [Nucleotide transport and metabolism].	2e-134 gi|478256653|gb|ENN76835.1| hypothetical protein YQE_06676, partial [Dendroctonus ponderosae] gi|546685149|gb|ERL94676.1| hypothetical protein D910_11951, partial [Dendroctonus ponderosae]	7e-13 CDD:280204 pfam01979, Amidohydro_1, Amidohydrolase family. This family of enzymes are a a large metal dependent hydrolase superfamily. The family includes Adenine deaminase EC:3.5.4.2 that hydrolyzes adenine to form hypoxanthine and ammonia. Adenine deaminases reaction is important for adenine utilization as a purine and also as a nitrogen source. This family also includes dihydroorotase an…	8e-82 sp|Q14117|DPYS_HUMAN Dihydropyrimidinase OS=Homo sapiens GN=DPYS PE=1 SV=1	1e-134 tr|N6U5F5|N6U5F5_DENPD Uncharacterized protein (Fragment) OS=Dendroctonus ponderosae GN=D910_11951 PE=4 SV=1	GO:0002058,uracil binding;GO:0016597,amino acid binding;GO:0016810,hydrolase activity, acting on carbon-nitrogen (but not peptide) bonds;GO:0005829,cytosol;GO:0070062,extracellular exosome;GO:0019482,beta-alanine metabolic process;GO:0004157,dihydropyrimidinase activity;GO:0008270,zinc ion binding;GO:0002059,thymine binding;GO:0006208,pyrimidine nucleobase catabolic process;GO:0006210,thymine cat…	K01464-ko00240,Pyrimidine metabolism;ko00410,beta-Alanine metabolism;ko00770,Pantothenate and CoA biosynthesis;ko00983,Drug metabolism - other enzymes
evgtrinloc7057t1	2e-153 CDD:238639 cd01314, D-HYD, D-hydantoinases (D-HYD) also called dihydropyrimidases (DHPase) and related proteins; DHPases are a family of enzymes that catalyze the reversible hydrolytic ring opening of the amide bond in five- or six-membered cyclic diamides, like dihydropyrimidine or hydantoin. The hydrolysis of dihydropyrimidines is the second step of reductive catabolism of pyrimidines in…	5e-173 CDD:230523 KOG2584, KOG2584, KOG2584, Dihydroorotase and related enzymes [Nucleotide transport and metabolism].	0.0 gi|478256653|gb|ENN76835.1| hypothetical protein YQE_06676, partial [Dendroctonus ponderosae] gi|546685149|gb|ERL94676.1| hypothetical protein D910_11951, partial [Dendroctonus ponderosae]	3e-11 CDD:280204 pfam01979, Amidohydro_1, Amidohydrolase family. This family of enzymes are a a large metal dependent hydrolase superfamily. The family includes Adenine deaminase EC:3.5.4.2 that hydrolyzes adenine to form hypoxanthine and ammonia. Adenine deaminases reaction is important for adenine utilization as a purine and also as a nitrogen source. This family also includes dihydroorotase an…	2e-131 sp|Q14117|DPYS_HUMAN Dihydropyrimidinase OS=Homo sapiens GN=DPYS PE=1 SV=1	0.0 tr|N6U5F5|N6U5F5_DENPD Uncharacterized protein (Fragment) OS=Dendroctonus ponderosae GN=D910_11951 PE=4 SV=1	GO:0008270,zinc ion binding;GO:0002059,thymine binding;GO:0046135,pyrimidine nucleoside catabolic process;GO:0051289,protein homotetramerization;GO:0006210,thymine catabolic process;GO:0006208,pyrimidine nucleobase catabolic process;GO:0006212,uracil catabolic process;GO:0016597,amino acid binding;GO:0005829,cytosol;GO:0016810,hydrolase activity, acting on carbon-nitrogen (but not peptide) bonds;…	K01464-ko00240,Pyrimidine metabolism;ko00410,beta-Alanine metabolism;ko00770,Pantothenate and CoA biosynthesis;ko00983,Drug metabolism - other enzymes
evgtrinloc7438t1	1e-146 CDD:238434 cd00854, NagA, N-acetylglucosamine-6-phosphate deacetylase, NagA, catalyzes the hydrolysis of the N-acetyl group of N-acetyl-glucosamine-6-phosphate (GlcNAc-6-P) to glucosamine 6-phosphate and acetate. This is the first committed step in the biosynthetic pathway to amino-sugar-nucleotides, which is needed for cell wall peptidoglycan and teichoic acid biosynthesis. Deacetylation …	0.0 CDD:231823 KOG3892, KOG3892, KOG3892, N-acetyl-glucosamine-6-phosphate deacetylase [Carbohydrate transport and metabolism].	0.0 gi|332376342|gb|AEE63311.1| unknown [Dendroctonus ponderosae]	9e-19 CDD:280204 pfam01979, Amidohydro_1, Amidohydrolase family. This family of enzymes are a a large metal dependent hydrolase superfamily. The family includes Adenine deaminase EC:3.5.4.2 that hydrolyzes adenine to form hypoxanthine and ammonia. Adenine deaminases reaction is important for adenine utilization as a purine and also as a nitrogen source. This family also includes dihydroorotase an…	7e-177 sp|Q9VR81|NAGA_DROME N-acetylglucosamine-6-phosphate deacetylase OS=Drosophila melanogaster GN=CG17065 PE=2 SV=1	0.0 tr|J3JYM4|J3JYM4_DENPD N-acetylglucosamine-6-phosphate deacetylase OS=Dendroctonus ponderosae PE=2 SV=1	GO:0046872,metal ion binding;GO:0006044,N-acetylglucosamine metabolic process;GO:0005634,nucleus;GO:0008448,N-acetylglucosamine-6-phosphate deacetylase activity;GO:0006046,N-acetylglucosamine catabolic process;GO:0005975,carbohydrate metabolic process	K01443-ko00520,Amino sugar and nucleotide sugar metabolism
evgtrinloc81173t0	2e-11 CDD:224733 COG1820, NagA, N-acetylglucosamine-6-phosphate deacetylase [Carbohydrate transport and metabolism].	-	1e-29 gi|761920488|ref|XP_011409136.1| PREDICTED: putative N-acetylglucosamine-6-phosphate deacetylase, partial [Amphimedon queenslandica]	-	-	5e-30 tr|I1EBL4|I1EBL4_AMPQE Uncharacterized protein OS=Amphimedon queenslandica PE=4 SV=1	-	-
evgtrinloc1536t1	7e-156 CDD:278653 pfam00232, Glyco_hydro_1, Glycosyl hydrolase family 1.	3e-144 CDD:228573 KOG0626, KOG0626, KOG0626, Beta-glucosidase, lactase phlorizinhydrolase, and related proteins [Carbohydrate transport and metabolism].	0.0 gi|546681690|gb|ERL91733.1| hypothetical protein D910_09059 [Dendroctonus ponderosae]	2e-156 CDD:278653 pfam00232, Glyco_hydro_1, Glycosyl hydrolase family 1.	8e-122 sp|Q8K1F9|LCTL_MOUSE Lactase-like protein OS=Mus musculus GN=Lctl PE=2 SV=1	0.0 tr|U4UH88|U4UH88_DENPD Uncharacterized protein OS=Dendroctonus ponderosae GN=D910_09059 PE=4 SV=1	GO:0005783,endoplasmic reticulum;GO:0008422,beta-glucosidase activity;GO:1901657,glycosyl compound metabolic process;GO:0005903,brush border;GO:0004553,hydrolase activity, hydrolyzing O-glycosyl compounds;GO:0005975,carbohydrate metabolic process;GO:0016021,integral component of membrane;GO:0005789,endoplasmic reticulum membrane	-
evgtrinloc3053t0	2e-179 CDD:278653 pfam00232, Glyco_hydro_1, Glycosyl hydrolase family 1.	4e-145 CDD:228573 KOG0626, KOG0626, KOG0626, Beta-glucosidase, lactase phlorizinhydrolase, and related proteins [Carbohydrate transport and metabolism].	0.0 gi|332376097|gb|AEE63189.1| unknown [Dendroctonus ponderosae] gi|478254271|gb|ENN74525.1| hypothetical protein YQE_08849, partial [Dendroctonus ponderosae]	5e-180 CDD:278653 pfam00232, Glyco_hydro_1, Glycosyl hydrolase family 1.	2e-154 sp|Q95X01|MYRO1_BREBR Myrosinase 1 OS=Brevicoryne brassicae PE=1 SV=1	0.0 tr|J3JYA4|J3JYA4_DENPD Uncharacterized protein OS=Dendroctonus ponderosae GN=YQE_08849 PE=2 SV=1	GO:0004553,hydrolase activity, hydrolyzing O-glycosyl compounds;GO:0005975,carbohydrate metabolic process;GO:0019137,thioglucosidase activity;GO:0046872,metal ion binding	-
evgtrinloc65t3	0.0 CDD:278653 pfam00232, Glyco_hydro_1, Glycosyl hydrolase family 1.	9e-151 CDD:228573 KOG0626, KOG0626, KOG0626, Beta-glucosidase, lactase phlorizinhydrolase, and related proteins [Carbohydrate transport and metabolism].	0.0 gi|332375470|gb|AEE62876.1| unknown [Dendroctonus ponderosae]	0.0 CDD:278653 pfam00232, Glyco_hydro_1, Glycosyl hydrolase family 1.	1e-144 sp|Q95X01|MYRO1_BREBR Myrosinase 1 OS=Brevicoryne brassicae PE=1 SV=1	0.0 tr|J3JXE5|J3JXE5_DENPD Uncharacterized protein OS=Dendroctonus ponderosae PE=2 SV=1	GO:0019137,thioglucosidase activity;GO:0005975,carbohydrate metabolic process;GO:0004553,hydrolase activity, hydrolyzing O-glycosyl compounds;GO:0046872,metal ion binding	-
evgtrinloc709t0	4e-21 CDD:278653 pfam00232, Glyco_hydro_1, Glycosyl hydrolase family 1.	1e-14 CDD:228573 KOG0626, KOG0626, KOG0626, Beta-glucosidase, lactase phlorizinhydrolase, and related proteins [Carbohydrate transport and metabolism].	1e-36 gi|546675354|gb|ERL86564.1| hypothetical protein D910_03971 [Dendroctonus ponderosae]	1e-21 CDD:278653 pfam00232, Glyco_hydro_1, Glycosyl hydrolase family 1.	2e-15 sp|P10482|BGLS_CALSA Beta-glucosidase A OS=Caldicellulosiruptor saccharolyticus GN=bglA PE=3 SV=1	5e-37 tr|U4TY68|U4TY68_DENPD Uncharacterized protein OS=Dendroctonus ponderosae GN=D910_03971 PE=3 SV=1	GO:0008422,beta-glucosidase activity;GO:0030245,cellulose catabolic process;GO:0004553,hydrolase activity, hydrolyzing O-glycosyl compounds;GO:0005975,carbohydrate metabolic process;GO:0102483,scopolin beta-glucosidase activity	-
evgtrinloc90336t0	5e-20 CDD:225343 COG2723, BglB, Beta-glucosidase/6-phospho-beta-glucosidase/beta-galactosidase [Carbohydrate transport and metabolism].	2e-06 CDD:228573 KOG0626, KOG0626, KOG0626, Beta-glucosidase, lactase phlorizinhydrolase, and related proteins [Carbohydrate transport and metabolism].	2e-60 gi|768450431|ref|XP_011567357.1| PREDICTED: beta-glucosidase 26-like [Plutella xylostella]	2e-15 CDD:278653 pfam00232, Glyco_hydro_1, Glycosyl hydrolase family 1.	4e-12 sp|P24240|ASCB_ECOLI 6-phospho-beta-glucosidase AscB OS=Escherichia coli (strain K12) GN=ascB PE=3 SV=2	1e-09 tr|J9LWW0|J9LWW0_ACYPI Uncharacterized protein OS=Acyrthosiphon pisum GN=LOC100575213 PE=3 SV=2	GO:0016021,integral component of membrane;GO:0005975,carbohydrate metabolic process;GO:0005829,cytosol;GO:0004553,hydrolase activity, hydrolyzing O-glycosyl compounds;GO:0008982,protein-N(PI)-phosphohistidine-sugar phosphotransferase activity;GO:0009401,phosphoenolpyruvate-dependent sugar phosphotransferase system;GO:0044724,single-organism carbohydrate catabolic process;GO:1901657,glycosyl compo…	-
evgtrinloc11198t1	7e-160 CDD:278653 pfam00232, Glyco_hydro_1, Glycosyl hydrolase family 1.	7e-151 CDD:228573 KOG0626, KOG0626, KOG0626, Beta-glucosidase, lactase phlorizinhydrolase, and related proteins [Carbohydrate transport and metabolism].	0.0 gi|91091528|ref|XP_970224.1| PREDICTED: myrosinase 1 isoform X1 [Tribolium castaneum] gi|1004401662|gb|EEZ97373.2| Myrosinase 1-like Protein [Tribolium castaneum]	2e-160 CDD:278653 pfam00232, Glyco_hydro_1, Glycosyl hydrolase family 1.	9e-143 sp|Q95X01|MYRO1_BREBR Myrosinase 1 OS=Brevicoryne brassicae PE=1 SV=1	0.0 tr|D6X3T6|D6X3T6_TRICA Myrosinase 1-like Protein OS=Tribolium castaneum GN=TcasGA2_TC011196 PE=3 SV=2	GO:0046872,metal ion binding;GO:0004553,hydrolase activity, hydrolyzing O-glycosyl compounds;GO:0005975,carbohydrate metabolic process;GO:0019137,thioglucosidase activity	-
evgtrinloc2325t1	2e-145 CDD:278653 pfam00232, Glyco_hydro_1, Glycosyl hydrolase family 1.	1e-138 CDD:228573 KOG0626, KOG0626, KOG0626, Beta-glucosidase, lactase phlorizinhydrolase, and related proteins [Carbohydrate transport and metabolism].	0.0 gi|546675354|gb|ERL86564.1| hypothetical protein D910_03971 [Dendroctonus ponderosae]	5e-146 CDD:278653 pfam00232, Glyco_hydro_1, Glycosyl hydrolase family 1.	8e-121 sp|Q95X01|MYRO1_BREBR Myrosinase 1 OS=Brevicoryne brassicae PE=1 SV=1	0.0 tr|U4TY68|U4TY68_DENPD Uncharacterized protein OS=Dendroctonus ponderosae GN=D910_03971 PE=3 SV=1	GO:0004553,hydrolase activity, hydrolyzing O-glycosyl compounds;GO:0005975,carbohydrate metabolic process;GO:0019137,thioglucosidase activity;GO:0046872,metal ion binding	-
evgtrinloc2480t0	3e-165 CDD:278653 pfam00232, Glyco_hydro_1, Glycosyl hydrolase family 1.	3e-149 CDD:228573 KOG0626, KOG0626, KOG0626, Beta-glucosidase, lactase phlorizinhydrolase, and related proteins [Carbohydrate transport and metabolism].	0.0 gi|332376250|gb|AEE63265.1| unknown [Dendroctonus ponderosae]	6e-166 CDD:278653 pfam00232, Glyco_hydro_1, Glycosyl hydrolase family 1.	6e-151 sp|Q95X01|MYRO1_BREBR Myrosinase 1 OS=Brevicoryne brassicae PE=1 SV=1	0.0 tr|J3JYH9|J3JYH9_DENPD Uncharacterized protein OS=Dendroctonus ponderosae PE=2 SV=1	GO:0046872,metal ion binding;GO:0005975,carbohydrate metabolic process;GO:0004553,hydrolase activity, hydrolyzing O-glycosyl compounds;GO:0019137,thioglucosidase activity	-
evgtrinloc3529t0	0.0 CDD:278653 pfam00232, Glyco_hydro_1, Glycosyl hydrolase family 1.	4e-151 CDD:228573 KOG0626, KOG0626, KOG0626, Beta-glucosidase, lactase phlorizinhydrolase, and related proteins [Carbohydrate transport and metabolism].	0.0 gi|332372899|gb|AEE61591.1| unknown [Dendroctonus ponderosae]	0.0 CDD:278653 pfam00232, Glyco_hydro_1, Glycosyl hydrolase family 1.	2e-151 sp|Q95X01|MYRO1_BREBR Myrosinase 1 OS=Brevicoryne brassicae PE=1 SV=1	0.0 tr|J3JTR9|J3JTR9_DENPD Uncharacterized protein OS=Dendroctonus ponderosae PE=2 SV=1	GO:0005975,carbohydrate metabolic process;GO:0004553,hydrolase activity, hydrolyzing O-glycosyl compounds;GO:0019137,thioglucosidase activity;GO:0046872,metal ion binding	-
evgtrinloc863t0	4e-179 CDD:278653 pfam00232, Glyco_hydro_1, Glycosyl hydrolase family 1.	3e-149 CDD:228573 KOG0626, KOG0626, KOG0626, Beta-glucosidase, lactase phlorizinhydrolase, and related proteins [Carbohydrate transport and metabolism].	0.0 gi|546671339|gb|ERL83693.1| hypothetical protein D910_00878 [Dendroctonus ponderosae]	1e-179 CDD:278653 pfam00232, Glyco_hydro_1, Glycosyl hydrolase family 1.	9e-146 sp|Q95X01|MYRO1_BREBR Myrosinase 1 OS=Brevicoryne brassicae PE=1 SV=1	0.0 tr|U4TUT2|U4TUT2_DENPD Uncharacterized protein OS=Dendroctonus ponderosae GN=D910_00878 PE=4 SV=1	GO:0046872,metal ion binding;GO:0005975,carbohydrate metabolic process;GO:0004553,hydrolase activity, hydrolyzing O-glycosyl compounds;GO:0019137,thioglucosidase activity	-
evgtrinloc953t1	0.0 CDD:278653 pfam00232, Glyco_hydro_1, Glycosyl hydrolase family 1.	3e-152 CDD:228573 KOG0626, KOG0626, KOG0626, Beta-glucosidase, lactase phlorizinhydrolase, and related proteins [Carbohydrate transport and metabolism].	0.0 gi|546670615|gb|ERL83310.1| hypothetical protein D910_00194 [Dendroctonus ponderosae] gi|546672376|gb|ERL84273.1| hypothetical protein D910_01654 [Dendroctonus ponderosae]	0.0 CDD:278653 pfam00232, Glyco_hydro_1, Glycosyl hydrolase family 1.	2e-157 sp|Q95X01|MYRO1_BREBR Myrosinase 1 OS=Brevicoryne brassicae PE=1 SV=1	0.0 tr|U4TZS3|U4TZS3_DENPD Uncharacterized protein OS=Dendroctonus ponderosae GN=D910_00194 PE=3 SV=1	GO:0005975,carbohydrate metabolic process;GO:0004553,hydrolase activity, hydrolyzing O-glycosyl compounds;GO:0019137,thioglucosidase activity;GO:0046872,metal ion binding	-
evgtrinloc1997t1	1e-36 CDD:223745 COG0673, MviM, Predicted dehydrogenases and related proteins [General function prediction only].	3e-134 CDD:230681 KOG2742, KOG2742, KOG2742, Predicted oxidoreductase [General function prediction only].	0.0 gi|478255351|gb|ENN75577.1| hypothetical protein YQE_07920, partial [Dendroctonus ponderosae] gi|546676467|gb|ERL87472.1| hypothetical protein D910_04864 [Dendroctonus ponderosae]	7e-14 CDD:279716 pfam01408, GFO_IDH_MocA, Oxidoreductase family, NAD-binding Rossmann fold. This family of enzymes utilize NADP or NAD. This family is called the GFO/IDH/MOCA family in swiss-prot.	1e-118 sp|Q9NXC2|GFOD1_HUMAN Glucose-fructose oxidoreductase domain-containing protein 1 OS=Homo sapiens GN=GFOD1 PE=1 SV=1	0.0 tr|N6UAF0|N6UAF0_DENPD Uncharacterized protein (Fragment) OS=Dendroctonus ponderosae GN=D910_04864 PE=4 SV=1	GO:0016491,oxidoreductase activity;GO:0055114,oxidation-reduction process;GO:0005576,extracellular region	-
evgtrinloc2260t1	2e-59 CDD:223745 COG0673, MviM, Predicted dehydrogenases and related proteins [General function prediction only].	2e-123 CDD:230680 KOG2741, KOG2741, KOG2741, Dimeric dihydrodiol dehydrogenase [Carbohydrate transport and metabolism, Secondary metabolites biosynthesis, transport and catabolism].	2e-146 gi|478259657|gb|ENN79502.1| hypothetical protein YQE_04055, partial [Dendroctonus ponderosae] gi|478260905|gb|ENN80535.1| hypothetical protein YQE_03046, partial [Dendroctonus ponderosae] gi|478264979|gb|ENN82387.1| hypothetical protein YQE_01236, partial [Dendroctonus ponderosae] gi|546678759|gb|ERL89311.1| hypothetical protein D910_06683 [Dendroctonus ponderosae]	2e-25 CDD:279716 pfam01408, GFO_IDH_MocA, Oxidoreductase family, NAD-binding Rossmann fold. This family of enzymes utilize NADP or NAD. This family is called the GFO/IDH/MOCA family in swiss-prot.	1e-112 sp|Q642M9|DHDH_DANRE Trans-1,2-dihydrobenzene-1,2-diol dehydrogenase OS=Danio rerio GN=dhdh PE=2 SV=2	8e-147 tr|N6UFN3|N6UFN3_DENPD Uncharacterized protein (Fragment) OS=Dendroctonus ponderosae GN=D910_06683 PE=4 SV=1	GO:0016491,oxidoreductase activity;GO:0042843,D-xylose catabolic process;GO:0047115,trans-1,2-dihydrobenzene-1,2-diol dehydrogenase activity;GO:0047837,D-xylose 1-dehydrogenase (NADP+) activity	K00078-ko00040,Pentose and glucuronate interconversions;ko00980,Metabolism of xenobiotics by cytochrome P450
evgtrinloc10290t0	9e-122 CDD:282531 pfam04685, DUF608, Protein of unknown function, DUF608. This family represents a conserved region with a pankaryotic distribution in a number of uncharacterized proteins. This family represents a conserved region with a pankaryotic distribution in a number of uncharacterized proteins.	1e-133 CDD:230058 KOG2119, KOG2119, KOG2119, Predicted bile acid beta-glucosidase [Carbohydrate transport and metabolism].	8e-144 gi|189239183|ref|XP_966847.2| PREDICTED: non-lysosomal glucosylceramidase [Tribolium castaneum] gi|270010940|gb|EFA07388.1| Non-lysosomal glucosylceramidase-like Protein [Tribolium castaneum]	2e-122 CDD:282531 pfam04685, DUF608, Protein of unknown function, DUF608. This family represents a conserved region with a pankaryotic distribution in a number of uncharacterized proteins. This family represents a conserved region with a pankaryotic distribution in a number of uncharacterized proteins.	1e-99 sp|Q7KT91|C3390_DROME Non-lysosomal glucosylceramidase OS=Drosophila melanogaster GN=CG33090 PE=1 SV=1	4e-144 tr|D6WP98|D6WP98_TRICA Non-lysosomal glucosylceramidase OS=Tribolium castaneum GN=TcasGA2_TC016367 PE=3 SV=1	GO:0006680,glucosylceramide catabolic process;GO:0004348,glucosylceramidase activity;GO:0006665,sphingolipid metabolic process;GO:0008422,beta-glucosidase activity;GO:0008206,bile acid metabolic process;GO:0005886,plasma membrane;GO:0016139,glycoside catabolic process;GO:0016021,integral component of membrane	K17108-ko00600,Sphingolipid metabolism;ko00511,Other glycan degradation
evgtrinloc5240t0	1e-29 CDD:289971 pfam13229, Beta_helix, Right handed beta helix region. This region contains a parallel beta helix region that shares some similarity with Pectate lyases.	0.0 CDD:229716 KOG1777, KOG1777, KOG1777, Putative Zn-finger protein [General function prediction only].	0.0 gi|546682487|gb|ERL92410.1| hypothetical protein D910_09724 [Dendroctonus ponderosae]	3e-30 CDD:289971 pfam13229, Beta_helix, Right handed beta helix region. This region contains a parallel beta helix region that shares some similarity with Pectate lyases.	0.0 sp|Q7TPD1|FBX11_MOUSE F-box only protein 11 OS=Mus musculus GN=Fbxo11 PE=1 SV=3	0.0 tr|V5GXU9|V5GXU9_ANOGL F-box only protein 11 OS=Anoplophora glabripennis GN=FBX11 PE=4 SV=1	GO:0005694,chromosome;GO:0004842,ubiquitin-protein transferase activity;GO:0005737,cytoplasm;GO:0035246,peptidyl-arginine N-methylation;GO:0008270,zinc ion binding;GO:0006464,cellular protein modification process;GO:0007605,sensory perception of sound;GO:0005730,nucleolus;GO:0016274,protein-arginine N-methyltransferase activity;GO:0005634,nucleus;GO:0016567,protein ubiquitination;GO:0000151,ubiqu…	K10297
evgtrinloc1118t1	5e-177 CDD:200456 cd11317, AmyAc_bac_euk_AmyA, Alpha amylase catalytic domain found in bacterial and eukaryotic Alpha amylases (also called 1,4-alpha-D-glucan-4-glucanohydrolase). AmyA (EC 3.2.1.1) catalyzes the hydrolysis of alpha-(1,4) glycosidic linkages of glycogen, starch, related polysaccharides, and some oligosaccharides. This group includes AmyA proteins from bacteria, fungi, mammals, ins…	0.0 CDD:230151 KOG2212, KOG2212, KOG2212, Alpha-amylase [Carbohydrate transport and metabolism].	0.0 gi|852381096|gb|AKN63428.1| alpha amylase [Cosmopolites sordidus]	1e-10 CDD:278554 pfam00128, Alpha-amylase, Alpha amylase, catalytic domain. Alpha amylase is classified as family 13 of the glycosyl hydrolases. The structure is an 8 stranded alpha/beta barrel containing the active site, interrupted by a ~70 a.a. calcium-binding domain protruding between beta strand 3 and alpha helix 3, and a carboxyl-terminal Greek key beta-barrel domain.	0.0 sp|P56634|AMY_TENMO Alpha-amylase OS=Tenebrio molitor PE=1 SV=1	0.0 tr|A0A0H4BMJ6|A0A0H4BMJ6_9CUCU Alpha-amylase OS=Cosmopolites sordidus PE=2 SV=1	GO:0005975,carbohydrate metabolic process;GO:0046872,metal ion binding;GO:0043169,cation binding;GO:0004556,alpha-amylase activity	K01176-ko00500,Starch and sucrose metabolism;ko04973,Carbohydrate digestion and absorption
evgtrinloc122174t0	2e-81 CDD:236759 PRK10785, PRK10785, maltodextrin glucosidase; Provisional.	-	3e-07 gi|669220869|emb|CDW57833.1| Glycoside hydrolase family 13 protein [Trichuris trichiura]	7e-12 CDD:278554 pfam00128, Alpha-amylase, Alpha amylase, catalytic domain. Alpha amylase is classified as family 13 of the glycosyl hydrolases. The structure is an 8 stranded alpha/beta barrel containing the active site, interrupted by a ~70 a.a. calcium-binding domain protruding between beta strand 3 and alpha helix 3, and a carboxyl-terminal Greek key beta-barrel domain.	4e-64 sp|P21517|MALZ_ECOLI Maltodextrin glucosidase OS=Escherichia coli (strain K12) GN=malZ PE=1 SV=5	1e-07 tr|A0A077ZE68|A0A077ZE68_TRITR Glycoside hydrolase family 13 protein OS=Trichuris trichiura GN=TTRE_0000612901 PE=4 SV=1	GO:0005975,carbohydrate metabolic process;GO:0016787,hydrolase activity;GO:0004558,alpha-1,4-glucosidase activity;GO:0032450,maltose alpha-glucosidase activity;GO:0051692,cellular oligosaccharide catabolic process;GO:0030980,alpha-glucan catabolic process;GO:0005737,cytoplasm	-
evgtrinloc14292t0	1e-51 CDD:200456 cd11317, AmyAc_bac_euk_AmyA, Alpha amylase catalytic domain found in bacterial and eukaryotic Alpha amylases (also called 1,4-alpha-D-glucan-4-glucanohydrolase). AmyA (EC 3.2.1.1) catalyzes the hydrolysis of alpha-(1,4) glycosidic linkages of glycogen, starch, related polysaccharides, and some oligosaccharides. This group includes AmyA proteins from bacteria, fungi, mammals, inse…	1e-52 CDD:230151 KOG2212, KOG2212, KOG2212, Alpha-amylase [Carbohydrate transport and metabolism].	4e-56 gi|806645471|gb|AHN92452.2| alpha amylase precursor [Odoiporus longicollis]	-	5e-47 sp|P56634|AMY_TENMO Alpha-amylase OS=Tenebrio molitor PE=1 SV=1	2e-56 tr|X2KUP4|X2KUP4_9CUCU Alpha-amylase OS=Odoiporus longicollis PE=2 SV=2	GO:0005975,carbohydrate metabolic process;GO:0004556,alpha-amylase activity;GO:0046872,metal ion binding;GO:0043169,cation binding	-
evgtrinloc20776t0	4e-45 CDD:200456 cd11317, AmyAc_bac_euk_AmyA, Alpha amylase catalytic domain found in bacterial and eukaryotic Alpha amylases (also called 1,4-alpha-D-glucan-4-glucanohydrolase). AmyA (EC 3.2.1.1) catalyzes the hydrolysis of alpha-(1,4) glycosidic linkages of glycogen, starch, related polysaccharides, and some oligosaccharides. This group includes AmyA proteins from bacteria, fungi, mammals, inse…	2e-55 CDD:230151 KOG2212, KOG2212, KOG2212, Alpha-amylase [Carbohydrate transport and metabolism].	5e-58 gi|852381096|gb|AKN63428.1| alpha amylase [Cosmopolites sordidus]	-	7e-47 sp|O97396|AMY_PHACE Alpha-amylase OS=Phaedon cochleariae PE=2 SV=1	3e-58 tr|A0A0H4BMJ6|A0A0H4BMJ6_9CUCU Alpha-amylase OS=Cosmopolites sordidus PE=2 SV=1	GO:0046872,metal ion binding;GO:0043169,cation binding;GO:0005576,extracellular region;GO:0007586,digestion;GO:0004556,alpha-amylase activity;GO:0005975,carbohydrate metabolic process	-
evgtrinloc6515t0	4e-29 CDD:200483 cd11345, AmyAc_SLC3A2, Alpha amylase catalytic domain found in solute carrier family 3 member 2 proteins. 4F2 cell-surface antigen heavy chain (hc) is a protein that in humans is encoded by the SLC3A2 gene. 4F2hc is a multifunctional type II membrane glycoprotein involved in amino acid transport and cell fusion, adhesion, and transformation. It is related to bacterial alpha-glyco…	4e-20 CDD:228420 KOG0471, KOG0471, KOG0471, Alpha-amylase [Carbohydrate transport and metabolism].	0.0 gi|189241091|ref|XP_001811274.1| PREDICTED: 4F2 cell-surface antigen heavy chain [Tribolium castaneum] gi|270013351|gb|EFA09799.1| Maltase 1-like Protein [Tribolium castaneum]	3e-13 CDD:278554 pfam00128, Alpha-amylase, Alpha amylase, catalytic domain. Alpha amylase is classified as family 13 of the glycosyl hydrolases. The structure is an 8 stranded alpha/beta barrel containing the active site, interrupted by a ~70 a.a. calcium-binding domain protruding between beta strand 3 and alpha helix 3, and a carboxyl-terminal Greek key beta-barrel domain.	2e-20 sp|P08195|4F2_HUMAN 4F2 cell-surface antigen heavy chain OS=Homo sapiens GN=SLC3A2 PE=1 SV=3	0.0 tr|D6X352|D6X352_TRICA Maltase 1-like Protein OS=Tribolium castaneum GN=TcasGA2_TC011942 PE=4 SV=1	GO:0005886,plasma membrane;GO:0009986,cell surface;GO:0060356,leucine import;GO:0005737,cytoplasm;GO:0050900,leukocyte migration;GO:0044822,poly(A) RNA binding;GO:0042470,melanosome;GO:0015827,tryptophan transport;GO:0016049,cell growth;GO:0043330,response to exogenous dsRNA;GO:0003725,double-stranded RNA binding;GO:0003824,catalytic activity;GO:0016020,membrane;GO:0070062,extracellular exosome;G…	-
evgtrinloc9972t1	1e-109 CDD:200468 cd11329, AmyAc_maltase-like, Alpha amylase catalytic domain family found in maltase. Maltase (EC 3.2.1.20) hydrolyzes the terminal, non-reducing (1->4)-linked alpha-D-glucose residues in maltose, releasing alpha-D-glucose. The catalytic triad (DED) which is highly conserved in the other maltase group is not present in this subfamily. The Alpha-amylase family comprises the larges…	2e-12 CDD:228420 KOG0471, KOG0471, KOG0471, Alpha-amylase [Carbohydrate transport and metabolism].	0.0 gi|546682704|gb|ERL92609.1| hypothetical protein D910_09922 [Dendroctonus ponderosae]	3e-17 CDD:278554 pfam00128, Alpha-amylase, Alpha amylase, catalytic domain. Alpha amylase is classified as family 13 of the glycosyl hydrolases. The structure is an 8 stranded alpha/beta barrel containing the active site, interrupted by a ~70 a.a. calcium-binding domain protruding between beta strand 3 and alpha helix 3, and a carboxyl-terminal Greek key beta-barrel domain.	7e-22 sp|Q91WV7|SLC31_MOUSE Neutral and basic amino acid transport protein rBAT OS=Mus musculus GN=Slc3a1 PE=1 SV=1	0.0 tr|U4UF56|U4UF56_DENPD Uncharacterized protein OS=Dendroctonus ponderosae GN=D910_09922 PE=4 SV=1	GO:0003824,catalytic activity;GO:0070062,extracellular exosome;GO:0005774,vacuolar membrane;GO:0016021,integral component of membrane;GO:0005887,integral component of plasma membrane;GO:0005743,mitochondrial inner membrane;GO:0005975,carbohydrate metabolic process;GO:0006865,amino acid transport;GO:0031526,brush border membrane	K06519-ko04150,mTOR signaling pathway;ko04216,Ferroptosis;ko04974,Protein digestion and absorption
evgtrinloc6831t1	0.0 CDD:215246 PLN02447, PLN02447, 1,4-alpha-glucan-branching enzyme.	0.0 CDD:228419 KOG0470, KOG0470, KOG0470, 1,4-alpha-glucan branching enzyme/starch branching enzyme II [Carbohydrate transport and metabolism].	0.0 gi|332373784|gb|AEE62033.1| unknown [Dendroctonus ponderosae]	3e-19 CDD:280898 pfam02806, Alpha-amylase_C, Alpha amylase, C-terminal all-beta domain. Alpha amylase is classified as family 13 of the glycosyl hydrolases. The structure is an 8 stranded alpha/beta barrel containing the active site, interrupted by a ~70 a.a. calcium-binding domain protruding between beta strand 3 and alpha helix 3, and a carboxyl-terminal Greek key beta-barrel domain.	0.0 sp|Q04446|GLGB_HUMAN 1,4-alpha-glucan-branching enzyme OS=Homo sapiens GN=GBE1 PE=1 SV=3	0.0 tr|J3JV06|J3JV06_DENPD Uncharacterized protein OS=Dendroctonus ponderosae PE=2 SV=1	GO:0070062,extracellular exosome;GO:0004553,hydrolase activity, hydrolyzing O-glycosyl compounds;GO:0005829,cytosol;GO:0003844,1,4-alpha-glucan branching enzyme activity;GO:0043169,cation binding;GO:0005977,glycogen metabolic process;GO:0005978,glycogen biosynthetic process;GO:0006091,generation of precursor metabolites and energy	K00700-ko00500,Starch and sucrose metabolism
evgtrinloc2456t1	0.0 CDD:200467 cd11328, AmyAc_maltase, Alpha amylase catalytic domain found in maltase (also known as alpha glucosidase) and related proteins. Maltase (EC 3.2.1.20) hydrolyzes the terminal, non-reducing (1->4)-linked alpha-D-glucose residues in maltose, releasing alpha-D-glucose. In most cases, maltase is equivalent to alpha-glucosidase, but the term "maltase" emphasizes the disaccharide nature o…	9e-146 CDD:228420 KOG0471, KOG0471, KOG0471, Alpha-amylase [Carbohydrate transport and metabolism].	0.0 gi|478249994|gb|ENN70500.1| hypothetical protein YQE_12676, partial [Dendroctonus ponderosae]	2e-114 CDD:278554 pfam00128, Alpha-amylase, Alpha amylase, catalytic domain. Alpha amylase is classified as family 13 of the glycosyl hydrolases. The structure is an 8 stranded alpha/beta barrel containing the active site, interrupted by a ~70 a.a. calcium-binding domain protruding between beta strand 3 and alpha helix 3, and a carboxyl-terminal Greek key beta-barrel domain.	8e-171 sp|O16099|MAL2_DROVI Maltase 2 OS=Drosophila virilis GN=Mal-B2 PE=3 SV=2	0.0 tr|N6TMQ1|N6TMQ1_DENPD Uncharacterized protein (Fragment) OS=Dendroctonus ponderosae GN=YQE_12676 PE=4 SV=1	GO:0032450,maltose alpha-glucosidase activity;GO:0005975,carbohydrate metabolic process;GO:0016491,oxidoreductase activity;GO:0004558,alpha-1,4-glucosidase activity	-
evgtrinloc5496t0	0.0 CDD:200467 cd11328, AmyAc_maltase, Alpha amylase catalytic domain found in maltase (also known as alpha glucosidase) and related proteins. Maltase (EC 3.2.1.20) hydrolyzes the terminal, non-reducing (1->4)-linked alpha-D-glucose residues in maltose, releasing alpha-D-glucose. In most cases, maltase is equivalent to alpha-glucosidase, but the term "maltase" emphasizes the disaccharide nature o…	2e-138 CDD:228420 KOG0471, KOG0471, KOG0471, Alpha-amylase [Carbohydrate transport and metabolism].	0.0 gi|1008437386|ref|XP_015834972.1| PREDICTED: maltase 2 isoform X2 [Tribolium castaneum]	3e-102 CDD:278554 pfam00128, Alpha-amylase, Alpha amylase, catalytic domain. Alpha amylase is classified as family 13 of the glycosyl hydrolases. The structure is an 8 stranded alpha/beta barrel containing the active site, interrupted by a ~70 a.a. calcium-binding domain protruding between beta strand 3 and alpha helix 3, and a carboxyl-terminal Greek key beta-barrel domain.	3e-169 sp|O16098|MAL1_DROVI Maltase 1 OS=Drosophila virilis GN=Mal-B1 PE=3 SV=2	0.0 tr|D2A1A3|D2A1A3_TRICA Maltase A1-like Protein OS=Tribolium castaneum GN=TcasGA2_TC008358 PE=4 SV=1	GO:0004558,alpha-1,4-glucosidase activity;GO:0003824,catalytic activity;GO:0032450,maltose alpha-glucosidase activity;GO:0005975,carbohydrate metabolic process	K01187-ko00052,Galactose metabolism;ko00500,Starch and sucrose metabolism
evgtrinloc3316t1	0.0 CDD:273673 TIGR01531, Includes:_Amylo-alpha-16-glucosidase, glycogen debranching enzymye. glycogen debranching enzyme possesses two different catalytic activities; oligo-1,4-->1,4-glucantransferase (EC 2.4.1.25) and amylo-1,6-glucosidase (EC 3.2.1.33). Site directed mutagenesis studies in S. cerevisiae indicate that the transferase and glucosidase activities are independent and located in dif…	0.0 CDD:231559 KOG3625, KOG3625, KOG3625, Alpha amylase [Carbohydrate transport and metabolism].	0.0 gi|546678137|gb|ERL88846.1| hypothetical protein D910_06228 [Dendroctonus ponderosae]	1e-151 CDD:283786 pfam06202, GDE_C, Amylo-alpha-1,6-glucosidase. This family includes human glycogen branching enzyme. This enzyme contains a number of distinct catalytic activities. It has been shown for the yeast homologue that mutations in this region disrupt the enzymes Amylo-alpha-1,6-glucosidase (EC:3.2.1.33).	0.0 sp|P35573|GDE_HUMAN Glycogen debranching enzyme OS=Homo sapiens GN=AGL PE=1 SV=3	0.0 tr|U4UE49|U4UE49_DENPD Uncharacterized protein OS=Dendroctonus ponderosae GN=D910_06228 PE=4 SV=1	GO:0016529,sarcoplasmic reticulum;GO:0030247,polysaccharide binding;GO:0051384,response to glucocorticoid;GO:0005737,cytoplasm;GO:0005980,glycogen catabolic process;GO:0007584,response to nutrient;GO:0004134,4-alpha-glucanotransferase activity;GO:0005978,glycogen biosynthetic process;GO:0004135,amylo-alpha-1,6-glucosidase activity;GO:0043033,isoamylase complex;GO:0004133,glycogen debranching enzy…	K01196-ko00500,Starch and sucrose metabolism
evgtrinloc18622t0	3e-69 CDD:279112 pfam00723, Glyco_hydro_15, Glycosyl hydrolases family 15. In higher organizms this family is represented by phosphorylase kinase subunits.	7e-152 CDD:231569 KOG3635, KOG3635, KOG3635, Phosphorylase kinase [Carbohydrate transport and metabolism].	1e-165 gi|546681880|gb|ERL91889.1| hypothetical protein D910_09213 [Dendroctonus ponderosae]	7e-70 CDD:279112 pfam00723, Glyco_hydro_15, Glycosyl hydrolases family 15. In higher organizms this family is represented by phosphorylase kinase subunits.	7e-142 sp|Q9W391|KPBA_DROME Probable phosphorylase b kinase regulatory subunit alpha OS=Drosophila melanogaster GN=CG7766 PE=1 SV=2	5e-166 tr|U4UD56|U4UD56_DENPD Uncharacterized protein OS=Dendroctonus ponderosae GN=D910_09213 PE=4 SV=1	GO:0005977,glycogen metabolic process;GO:0005886,plasma membrane;GO:0006468,protein phosphorylation;GO:0008607,phosphorylase kinase regulator activity;GO:0005964,phosphorylase kinase complex;GO:0003824,catalytic activity	K07190-ko04020,Calcium signaling pathway;ko04910,Insulin signaling pathway;ko04922,Glucagon signaling pathway
evgtrinloc106t0	1e-168 CDD:185694 cd08024, GH16_CCF, Coelomic cytolytic factor, member of glycosyl hydrolase family 16. Subgroup of glucanases of unknown function that are related to beta-GRP (beta-1,3-glucan recognition protein), but contain active site residues. Beta-GRPs are one group of pattern recognition receptors (PRRs), also referred to as biosensor proteins, that complexes with pathogen-associated beta-…	-	1e-175 gi|478267650|gb|ENN83076.1| hypothetical protein YQE_00562, partial [Dendroctonus ponderosae]	2e-10 CDD:279111 pfam00722, Glyco_hydro_16, Glycosyl hydrolases family 16.	3e-101 sp|Q8N0N3|BGBP_PENMO Beta-1,3-glucan-binding protein OS=Penaeus monodon PE=2 SV=1	6e-176 tr|N6UQN5|N6UQN5_DENPD Uncharacterized protein (Fragment) OS=Dendroctonus ponderosae GN=YQE_00562 PE=4 SV=1	GO:0001872,(1->3)-beta-D-glucan binding;GO:0005975,carbohydrate metabolic process;GO:0004553,hydrolase activity, hydrolyzing O-glycosyl compounds;GO:0045087,innate immune response;GO:0005576,extracellular region	-
evgtrinloc106t1	5e-176 CDD:185694 cd08024, GH16_CCF, Coelomic cytolytic factor, member of glycosyl hydrolase family 16. Subgroup of glucanases of unknown function that are related to beta-GRP (beta-1,3-glucan recognition protein), but contain active site residues. Beta-GRPs are one group of pattern recognition receptors (PRRs), also referred to as biosensor proteins, that complexes with pathogen-associated beta-…	-	4e-179 gi|478267650|gb|ENN83076.1| hypothetical protein YQE_00562, partial [Dendroctonus ponderosae]	4e-09 CDD:279111 pfam00722, Glyco_hydro_16, Glycosyl hydrolases family 16.	7e-103 sp|Q8N0N3|BGBP_PENMO Beta-1,3-glucan-binding protein OS=Penaeus monodon PE=2 SV=1	2e-179 tr|N6UQN5|N6UQN5_DENPD Uncharacterized protein (Fragment) OS=Dendroctonus ponderosae GN=YQE_00562 PE=4 SV=1	GO:0005975,carbohydrate metabolic process;GO:0004553,hydrolase activity, hydrolyzing O-glycosyl compounds;GO:0001872,(1->3)-beta-D-glucan binding;GO:0005576,extracellular region;GO:0045087,innate immune response	-
evgtrinloc13407t3	7e-81 CDD:185688 cd02179, GH16_beta_GRP, beta-1,3-glucan recognition protein, member of glycosyl hydrolase family 16. Beta-GRP (beta-1,3-glucan recognition protein) is one of several pattern recognition receptors (PRRs), also referred to as biosensor proteins, that complexes with pathogen-associated beta-1,3-glucans and then transduces signals necessary for activation of an appropriate innate imm…	-	7e-70 gi|170321837|dbj|BAG14263.1| GNBP1 [Tenebrio molitor]	-	6e-44 sp|Q9NL89|BGBP_BOMMO Beta-1,3-glucan-binding protein OS=Bombyx mori PE=1 SV=1	4e-70 tr|B1B5K2|B1B5K2_TENMO GNBP1 OS=Tenebrio molitor GN=GNBP1 PE=2 SV=1	GO:0030246,carbohydrate binding;GO:0004553,hydrolase activity, hydrolyzing O-glycosyl compounds;GO:0005975,carbohydrate metabolic process;GO:0045087,innate immune response;GO:0045088,regulation of innate immune response;GO:0005576,extracellular region	-
evgtrinloc14864t0	9e-52 CDD:185694 cd08024, GH16_CCF, Coelomic cytolytic factor, member of glycosyl hydrolase family 16. Subgroup of glucanases of unknown function that are related to beta-GRP (beta-1,3-glucan recognition protein), but contain active site residues. Beta-GRPs are one group of pattern recognition receptors (PRRs), also referred to as biosensor proteins, that complexes with pathogen-associated beta-1…	-	3e-46 gi|478251994|gb|ENN72429.1| hypothetical protein YQE_10920, partial [Dendroctonus ponderosae] gi|478269050|gb|ENN83276.1| hypothetical protein YQE_00367, partial [Dendroctonus ponderosae] gi|546670668|gb|ERL83344.1| hypothetical protein D910_00244 [Dendroctonus ponderosae] gi|546671857|gb|ERL83986.1| hypothetical protein D910_01302 [Dendroctonus ponderosae] gi|546676430|gb|ERL87443.1| hypot…	-	6e-24 sp|P23903|E13B_BACCI Glucan endo-1,3-beta-glucosidase A1 OS=Bacillus circulans GN=glcA PE=1 SV=1	1e-46 tr|N6SXC6|N6SXC6_DENPD Uncharacterized protein (Fragment) OS=Dendroctonus ponderosae GN=D910_00244 PE=4 SV=1	GO:0005576,extracellular region;GO:0071555,cell wall organization;GO:0004553,hydrolase activity, hydrolyzing O-glycosyl compounds;GO:0005975,carbohydrate metabolic process;GO:0042973,glucan endo-1,3-beta-D-glucosidase activity	-
evgtrinloc5178t0	5e-40 CDD:185694 cd08024, GH16_CCF, Coelomic cytolytic factor, member of glycosyl hydrolase family 16. Subgroup of glucanases of unknown function that are related to beta-GRP (beta-1,3-glucan recognition protein), but contain active site residues. Beta-GRPs are one group of pattern recognition receptors (PRRs), also referred to as biosensor proteins, that complexes with pathogen-associated beta-1…	-	2e-44 gi|478251994|gb|ENN72429.1| hypothetical protein YQE_10920, partial [Dendroctonus ponderosae] gi|478269050|gb|ENN83276.1| hypothetical protein YQE_00367, partial [Dendroctonus ponderosae] gi|546670668|gb|ERL83344.1| hypothetical protein D910_00244 [Dendroctonus ponderosae] gi|546671857|gb|ERL83986.1| hypothetical protein D910_01302 [Dendroctonus ponderosae] gi|546676430|gb|ERL87443.1| hypot…	-	2e-21 sp|Q9NJ98|BGBP1_MANSE Beta-1,3-glucan-binding protein 1 OS=Manduca sexta PE=1 SV=1	9e-45 tr|N6SXC6|N6SXC6_DENPD Uncharacterized protein (Fragment) OS=Dendroctonus ponderosae GN=D910_00244 PE=4 SV=1	GO:0005576,extracellular region;GO:0005975,carbohydrate metabolic process;GO:0004553,hydrolase activity, hydrolyzing O-glycosyl compounds;GO:0030246,carbohydrate binding;GO:0045088,regulation of innate immune response;GO:0045087,innate immune response	-
evgtrinloc11928t1	1e-126 CDD:119351 cd02872, GH18_chitolectin_chitotriosidase, This conserved domain family includes a large number of catalytically inactive chitinase-like lectins (chitolectins) including YKL-39, YKL-40 (HCGP39), YM1, oviductin, and AMCase (acidic mammalian chitinase), as well as catalytically active chitotriosidases. The conserved domain is an eight-stranded alpha/beta barrel fold belonging to t…	2e-84 CDD:230745 KOG2806, KOG2806, KOG2806, Chitinase [Carbohydrate transport and metabolism].	0.0 gi|546670632|gb|ERL83318.1| hypothetical protein D910_00212, partial [Dendroctonus ponderosae]	4e-84 CDD:279094 pfam00704, Glyco_hydro_18, Glycosyl hydrolases family 18.	1e-75 sp|Q6RY07|CHIA_RAT Acidic mammalian chitinase OS=Rattus norvegicus GN=Chia PE=2 SV=1	0.0 tr|U4TTQ9|U4TTQ9_DENPD Uncharacterized protein (Fragment) OS=Dendroctonus ponderosae GN=D910_00212 PE=3 SV=1	GO:0005576,extracellular region;GO:0004568,chitinase activity;GO:0006915,apoptotic process;GO:0005737,cytoplasm;GO:0090197,positive regulation of chemokine secretion;GO:0005975,carbohydrate metabolic process;GO:0006032,chitin catabolic process;GO:0002376,immune system process;GO:0005615,extracellular space;GO:0000272,polysaccharide catabolic process;GO:0002532,production of molecular mediator inv…	K01183-ko00520,Amino sugar and nucleotide sugar metabolism
evgtrinloc13933t0	0.0 CDD:119351 cd02872, GH18_chitolectin_chitotriosidase, This conserved domain family includes a large number of catalytically inactive chitinase-like lectins (chitolectins) including YKL-39, YKL-40 (HCGP39), YM1, oviductin, and AMCase (acidic mammalian chitinase), as well as catalytically active chitotriosidases. The conserved domain is an eight-stranded alpha/beta barrel fold belonging to the …	9e-129 CDD:230745 KOG2806, KOG2806, KOG2806, Chitinase [Carbohydrate transport and metabolism].	0.0 gi|546676294|gb|ERL87331.1| hypothetical protein D910_04726, partial [Dendroctonus ponderosae]	3e-116 CDD:279094 pfam00704, Glyco_hydro_18, Glycosyl hydrolases family 18.	4e-134 sp|Q9W5U2|CHIT3_DROME Probable chitinase 3 OS=Drosophila melanogaster GN=Cht3 PE=2 SV=2	0.0 tr|U4U9T5|U4U9T5_DENPD Uncharacterized protein (Fragment) OS=Dendroctonus ponderosae GN=D910_04726 PE=3 SV=1	GO:0004568,chitinase activity;GO:0005975,carbohydrate metabolic process;GO:0006032,chitin catabolic process;GO:0008061,chitin binding;GO:0005576,extracellular region;GO:0000272,polysaccharide catabolic process	K01183-ko00520,Amino sugar and nucleotide sugar metabolism
evgtrinloc15293t0	4e-120 CDD:119351 cd02872, GH18_chitolectin_chitotriosidase, This conserved domain family includes a large number of catalytically inactive chitinase-like lectins (chitolectins) including YKL-39, YKL-40 (HCGP39), YM1, oviductin, and AMCase (acidic mammalian chitinase), as well as catalytically active chitotriosidases. The conserved domain is an eight-stranded alpha/beta barrel fold belonging to t…	3e-72 CDD:230745 KOG2806, KOG2806, KOG2806, Chitinase [Carbohydrate transport and metabolism].	0.0 gi|478249936|gb|ENN70443.1| hypothetical protein YQE_12947, partial [Dendroctonus ponderosae]	6e-66 CDD:279094 pfam00704, Glyco_hydro_18, Glycosyl hydrolases family 18.	2e-180 sp|Q9W5U2|CHIT3_DROME Probable chitinase 3 OS=Drosophila melanogaster GN=Cht3 PE=2 SV=2	0.0 tr|N6SYX8|N6SYX8_DENPD Uncharacterized protein (Fragment) OS=Dendroctonus ponderosae GN=YQE_12947 PE=4 SV=1	GO:0006032,chitin catabolic process;GO:0008061,chitin binding;GO:0005975,carbohydrate metabolic process;GO:0004568,chitinase activity;GO:0000272,polysaccharide catabolic process;GO:0005576,extracellular region	K01183-ko00520,Amino sugar and nucleotide sugar metabolism
evgtrinloc16607t0	5e-156 CDD:119355 cd02876, GH18_SI-CLP, Stabilin-1 interacting chitinase-like protein (SI-CLP) is a eukaryotic chitinase-like protein of unknown function that interacts with the endocytic/sorting transmembrane receptor stabilin-1 and is secreted from the lysosome. SI-CLP has a glycosyl hydrolase family 18 (GH18) domain but lacks a chitin-binding domain. The catalytic amino acids of the GH18 domai…	6e-129 CDD:230030 KOG2091, KOG2091, KOG2091, Predicted member of glycosyl hydrolase family 18 [Carbohydrate transport and metabolism].	2e-178 gi|478250645|gb|ENN71137.1| hypothetical protein YQE_12068, partial [Dendroctonus ponderosae]	1e-12 CDD:279094 pfam00704, Glyco_hydro_18, Glycosyl hydrolases family 18.	2e-112 sp|Q66IL0|CHID1_XENTR Chitinase domain-containing protein 1 OS=Xenopus tropicalis GN=chid1 PE=2 SV=1	9e-179 tr|N6TXY5|N6TXY5_DENPD Uncharacterized protein (Fragment) OS=Dendroctonus ponderosae GN=YQE_12068 PE=4 SV=1	GO:0004568,chitinase activity;GO:0006954,inflammatory response;GO:0006032,chitin catabolic process;GO:0008061,chitin binding;GO:0005975,carbohydrate metabolic process;GO:0005764,lysosome;GO:0005576,extracellular region	K17525
evgtrinloc1943t1	2e-99 CDD:119351 cd02872, GH18_chitolectin_chitotriosidase, This conserved domain family includes a large number of catalytically inactive chitinase-like lectins (chitolectins) including YKL-39, YKL-40 (HCGP39), YM1, oviductin, and AMCase (acidic mammalian chitinase), as well as catalytically active chitotriosidases. The conserved domain is an eight-stranded alpha/beta barrel fold belonging to th…	2e-76 CDD:230745 KOG2806, KOG2806, KOG2806, Chitinase [Carbohydrate transport and metabolism].	6e-79 gi|134131322|dbj|BAF49604.1| chitinase [Monochamus alternatus]	6e-82 CDD:279094 pfam00704, Glyco_hydro_18, Glycosyl hydrolases family 18.	4e-45 sp|Q95M17|CHIA_BOVIN Acidic mammalian chitinase OS=Bos taurus GN=CHIA PE=1 SV=1	3e-79 tr|A4PID3|A4PID3_MONAT Chitinase OS=Monochamus alternatus GN=MaChiA PE=2 SV=1	GO:0006915,apoptotic process;GO:0004568,chitinase activity;GO:0005975,carbohydrate metabolic process;GO:0002376,immune system process;GO:0006032,chitin catabolic process;GO:0008061,chitin binding;GO:0005576,extracellular region;GO:0005737,cytoplasm;GO:0090197,positive regulation of chemokine secretion;GO:0005615,extracellular space;GO:0002532,production of molecular mediator involved in inflammat…	-
evgtrinloc1969t0	0.0 CDD:119352 cd02873, GH18_IDGF, The IDGF's (imaginal disc growth factors) are a family of growth factors identified in insects that include at least five members, some of which are encoded by genes in a tight cluster. The IDGF's have an eight-stranded alpha/beta barrel fold and are related to the glycosyl hydrolase family 18 (GH18) chitinases, but they have an amino acid substitution known to …	2e-87 CDD:230745 KOG2806, KOG2806, KOG2806, Chitinase [Carbohydrate transport and metabolism].	0.0 gi|55978158|gb|AAV68692.1| putative IDGF [Diaprepes abbreviatus]	1e-69 CDD:279094 pfam00704, Glyco_hydro_18, Glycosyl hydrolases family 18.	4e-153 sp|Q2PQM7|IDGF4_GLOMM Chitinase-like protein Idgf4 OS=Glossina morsitans morsitans GN=Idgf4 PE=2 SV=1	0.0 tr|Q5PXZ1|Q5PXZ1_DIAAB Putative IDGF OS=Diaprepes abbreviatus PE=2 SV=1	GO:0004568,chitinase activity;GO:0006032,chitin catabolic process;GO:0005975,carbohydrate metabolic process;GO:0007275,multicellular organism development;GO:0005576,extracellular region	-
evgtrinloc1991t0	0.0 CDD:119352 cd02873, GH18_IDGF, The IDGF's (imaginal disc growth factors) are a family of growth factors identified in insects that include at least five members, some of which are encoded by genes in a tight cluster. The IDGF's have an eight-stranded alpha/beta barrel fold and are related to the glycosyl hydrolase family 18 (GH18) chitinases, but they have an amino acid substitution known to …	6e-89 CDD:230745 KOG2806, KOG2806, KOG2806, Chitinase [Carbohydrate transport and metabolism].	0.0 gi|546681394|gb|ERL91491.1| hypothetical protein D910_08821 [Dendroctonus ponderosae]	3e-66 CDD:279094 pfam00704, Glyco_hydro_18, Glycosyl hydrolases family 18.	6e-145 sp|Q2PQM7|IDGF4_GLOMM Chitinase-like protein Idgf4 OS=Glossina morsitans morsitans GN=Idgf4 PE=2 SV=1	0.0 tr|U4UMV3|U4UMV3_DENPD tRNA (guanine(46)-N(7))-methyltransferase OS=Dendroctonus ponderosae GN=D910_08821 PE=3 SV=1	GO:0005576,extracellular region;GO:0007275,multicellular organism development;GO:0008176,tRNA (guanine-N7-)-methyltransferase activity;GO:0005975,carbohydrate metabolic process;GO:0005634,nucleus;GO:0006032,chitin catabolic process;GO:0000049,tRNA binding;GO:0016021,integral component of membrane;GO:0004568,chitinase activity	K01183-ko00520,Amino sugar and nucleotide sugar metabolism
evgtrinloc2673t1	1e-133 CDD:119351 cd02872, GH18_chitolectin_chitotriosidase, This conserved domain family includes a large number of catalytically inactive chitinase-like lectins (chitolectins) including YKL-39, YKL-40 (HCGP39), YM1, oviductin, and AMCase (acidic mammalian chitinase), as well as catalytically active chitotriosidases. The conserved domain is an eight-stranded alpha/beta barrel fold belonging to t…	2e-82 CDD:230745 KOG2806, KOG2806, KOG2806, Chitinase [Carbohydrate transport and metabolism].	3e-148 gi|332373342|gb|AEE61812.1| unknown [Dendroctonus ponderosae]	9e-80 CDD:279094 pfam00704, Glyco_hydro_18, Glycosyl hydrolases family 18.	5e-72 sp|Q13231|CHIT1_HUMAN Chitotriosidase-1 OS=Homo sapiens GN=CHIT1 PE=1 SV=1	2e-148 tr|J3JUD7|J3JUD7_DENPD Uncharacterized protein OS=Dendroctonus ponderosae PE=2 SV=1	GO:0004568,chitinase activity;GO:0008061,chitin binding;GO:0006032,chitin catabolic process;GO:0004553,hydrolase activity, hydrolyzing O-glycosyl compounds;GO:0005975,carbohydrate metabolic process;GO:0008843,endochitinase activity;GO:0006955,immune response;GO:0009617,response to bacterium;GO:0005764,lysosome;GO:0005576,extracellular region;GO:0000272,polysaccharide catabolic process;GO:0005615,…	K01183-ko00520,Amino sugar and nucleotide sugar metabolism
evgtrinloc27093t1	4e-68 CDD:119351 cd02872, GH18_chitolectin_chitotriosidase, This conserved domain family includes a large number of catalytically inactive chitinase-like lectins (chitolectins) including YKL-39, YKL-40 (HCGP39), YM1, oviductin, and AMCase (acidic mammalian chitinase), as well as catalytically active chitotriosidases. The conserved domain is an eight-stranded alpha/beta barrel fold belonging to th…	2e-48 CDD:230745 KOG2806, KOG2806, KOG2806, Chitinase [Carbohydrate transport and metabolism].	1e-48 gi|86515376|ref|NP_001034517.1| chitinase 5 precursor [Tribolium castaneum] gi|58220088|gb|AAW67572.1| chitinase 6 [Tribolium castaneum] gi|270009862|gb|EFA06310.1| putative chitinase 3-like Protein [Tribolium castaneum]	3e-50 CDD:279094 pfam00704, Glyco_hydro_18, Glycosyl hydrolases family 18.	2e-33 sp|Q9W092|CHIT2_DROME Probable chitinase 2 OS=Drosophila melanogaster GN=Cht2 PE=1 SV=1	5e-49 tr|Q5FYY6|Q5FYY6_TRICA Chitinase 6 OS=Tribolium castaneum GN=Chi-6 PE=2 SV=1	GO:0006032,chitin catabolic process;GO:0008061,chitin binding;GO:0008362,chitin-based embryonic cuticle biosynthetic process;GO:0005975,carbohydrate metabolic process;GO:0004568,chitinase activity;GO:0018990,ecdysis, chitin-based cuticle;GO:0000272,polysaccharide catabolic process;GO:0042060,wound healing;GO:0005576,extracellular region;GO:0040003,chitin-based cuticle development	-
evgtrinloc27340t0	1e-38 CDD:119351 cd02872, GH18_chitolectin_chitotriosidase, This conserved domain family includes a large number of catalytically inactive chitinase-like lectins (chitolectins) including YKL-39, YKL-40 (HCGP39), YM1, oviductin, and AMCase (acidic mammalian chitinase), as well as catalytically active chitotriosidases. The conserved domain is an eight-stranded alpha/beta barrel fold belonging to th…	8e-27 CDD:230745 KOG2806, KOG2806, KOG2806, Chitinase [Carbohydrate transport and metabolism].	5e-29 gi|134131322|dbj|BAF49604.1| chitinase [Monochamus alternatus]	9e-30 CDD:279094 pfam00704, Glyco_hydro_18, Glycosyl hydrolases family 18.	3e-18 sp|O35744|CHIL3_MOUSE Chitinase-like protein 3 OS=Mus musculus GN=Chil3 PE=1 SV=2	3e-29 tr|A4PID3|A4PID3_MONAT Chitinase OS=Monochamus alternatus GN=MaChiA PE=2 SV=1	GO:0008061,chitin binding;GO:0006032,chitin catabolic process;GO:0048237,rough endoplasmic reticulum lumen;GO:0005975,carbohydrate metabolic process;GO:0004563,beta-N-acetylhexosaminidase activity;GO:0005635,nuclear envelope;GO:0030246,carbohydrate binding;GO:0006954,inflammatory response;GO:0004568,chitinase activity;GO:0000272,polysaccharide catabolic process;GO:0016023,cytoplasmic, membrane-bo…	-
evgtrinloc36179t0	4e-30 CDD:119351 cd02872, GH18_chitolectin_chitotriosidase, This conserved domain family includes a large number of catalytically inactive chitinase-like lectins (chitolectins) including YKL-39, YKL-40 (HCGP39), YM1, oviductin, and AMCase (acidic mammalian chitinase), as well as catalytically active chitotriosidases. The conserved domain is an eight-stranded alpha/beta barrel fold belonging to th…	5e-14 CDD:230745 KOG2806, KOG2806, KOG2806, Chitinase [Carbohydrate transport and metabolism].	2e-51 gi|642918159|ref|XP_008191391.1| PREDICTED: mucin-5AC isoform X1 [Tribolium castaneum] gi|1004401335|gb|EFA00965.2| hypothetical protein TcasGA2_TC003876 [Tribolium castaneum]	1e-10 CDD:279094 pfam00704, Glyco_hydro_18, Glycosyl hydrolases family 18.	4e-15 sp|Q9W092|CHIT2_DROME Probable chitinase 2 OS=Drosophila melanogaster GN=Cht2 PE=1 SV=1	1e-51 tr|D6WH41|D6WH41_TRICA Uncharacterized protein OS=Tribolium castaneum GN=TcasGA2_TC003876 PE=4 SV=2	GO:0042060,wound healing;GO:0005576,extracellular region;GO:0040003,chitin-based cuticle development;GO:0000272,polysaccharide catabolic process;GO:0004568,chitinase activity;GO:0018990,ecdysis, chitin-based cuticle;GO:0006032,chitin catabolic process;GO:0008061,chitin binding;GO:0008362,chitin-based embryonic cuticle biosynthetic process;GO:0005975,carbohydrate metabolic process	-
evgtrinloc5161t0	6e-72 CDD:119351 cd02872, GH18_chitolectin_chitotriosidase, This conserved domain family includes a large number of catalytically inactive chitinase-like lectins (chitolectins) including YKL-39, YKL-40 (HCGP39), YM1, oviductin, and AMCase (acidic mammalian chitinase), as well as catalytically active chitotriosidases. The conserved domain is an eight-stranded alpha/beta barrel fold belonging to th…	7e-40 CDD:230745 KOG2806, KOG2806, KOG2806, Chitinase [Carbohydrate transport and metabolism].	3e-94 gi|478252561|gb|ENN72974.1| hypothetical protein YQE_10405, partial [Dendroctonus ponderosae]	6e-43 CDD:279094 pfam00704, Glyco_hydro_18, Glycosyl hydrolases family 18.	7e-60 sp|Q9W092|CHIT2_DROME Probable chitinase 2 OS=Drosophila melanogaster GN=Cht2 PE=1 SV=1	2e-94 tr|N6SYX7|N6SYX7_DENPD Uncharacterized protein (Fragment) OS=Dendroctonus ponderosae GN=YQE_10405 PE=3 SV=1	GO:0042060,wound healing;GO:0040003,chitin-based cuticle development;GO:0005576,extracellular region;GO:0000272,polysaccharide catabolic process;GO:0018990,ecdysis, chitin-based cuticle;GO:0004568,chitinase activity;GO:0008061,chitin binding;GO:0006032,chitin catabolic process;GO:0005975,carbohydrate metabolic process;GO:0008362,chitin-based embryonic cuticle biosynthetic process	K01183-ko00520,Amino sugar and nucleotide sugar metabolism
evgtrinloc16556t0	5e-142 CDD:119351 cd02872, GH18_chitolectin_chitotriosidase, This conserved domain family includes a large number of catalytically inactive chitinase-like lectins (chitolectins) including YKL-39, YKL-40 (HCGP39), YM1, oviductin, and AMCase (acidic mammalian chitinase), as well as catalytically active chitotriosidases. The conserved domain is an eight-stranded alpha/beta barrel fold belonging to t…	7e-92 CDD:230745 KOG2806, KOG2806, KOG2806, Chitinase [Carbohydrate transport and metabolism].	0.0 gi|478258244|gb|ENN78373.1| hypothetical protein YQE_05174, partial [Dendroctonus ponderosae]	1e-85 CDD:279094 pfam00704, Glyco_hydro_18, Glycosyl hydrolases family 18.	3e-79 sp|Q95M17|CHIA_BOVIN Acidic mammalian chitinase OS=Bos taurus GN=CHIA PE=1 SV=1	0.0 tr|N6TKD3|N6TKD3_DENPD Uncharacterized protein (Fragment) OS=Dendroctonus ponderosae GN=YQE_05174 PE=4 SV=1	GO:0004568,chitinase activity;GO:0006915,apoptotic process;GO:0005975,carbohydrate metabolic process;GO:0002376,immune system process;GO:0006032,chitin catabolic process;GO:0008061,chitin binding;GO:0005576,extracellular region;GO:0005737,cytoplasm;GO:0090197,positive regulation of chemokine secretion;GO:0005615,extracellular space;GO:0002532,production of molecular mediator involved in inflammat…	K01183-ko00520,Amino sugar and nucleotide sugar metabolism
evgtrinloc17703t0	4e-142 CDD:119351 cd02872, GH18_chitolectin_chitotriosidase, This conserved domain family includes a large number of catalytically inactive chitinase-like lectins (chitolectins) including YKL-39, YKL-40 (HCGP39), YM1, oviductin, and AMCase (acidic mammalian chitinase), as well as catalytically active chitotriosidases. The conserved domain is an eight-stranded alpha/beta barrel fold belonging to t…	3e-92 CDD:230745 KOG2806, KOG2806, KOG2806, Chitinase [Carbohydrate transport and metabolism].	0.0 gi|478249936|gb|ENN70443.1| hypothetical protein YQE_12947, partial [Dendroctonus ponderosae]	5e-89 CDD:279094 pfam00704, Glyco_hydro_18, Glycosyl hydrolases family 18.	4e-161 sp|Q9W5U2|CHIT3_DROME Probable chitinase 3 OS=Drosophila melanogaster GN=Cht3 PE=2 SV=2	0.0 tr|N6SYX8|N6SYX8_DENPD Uncharacterized protein (Fragment) OS=Dendroctonus ponderosae GN=YQE_12947 PE=4 SV=1	GO:0005576,extracellular region;GO:0000272,polysaccharide catabolic process;GO:0004568,chitinase activity;GO:0005975,carbohydrate metabolic process;GO:0008061,chitin binding;GO:0006032,chitin catabolic process	K01183-ko00520,Amino sugar and nucleotide sugar metabolism
evgtrinloc26046t0	8e-170 CDD:119351 cd02872, GH18_chitolectin_chitotriosidase, This conserved domain family includes a large number of catalytically inactive chitinase-like lectins (chitolectins) including YKL-39, YKL-40 (HCGP39), YM1, oviductin, and AMCase (acidic mammalian chitinase), as well as catalytically active chitotriosidases. The conserved domain is an eight-stranded alpha/beta barrel fold belonging to t…	6e-108 CDD:230745 KOG2806, KOG2806, KOG2806, Chitinase [Carbohydrate transport and metabolism].	0.0 gi|478259609|gb|ENN79462.1| hypothetical protein YQE_04106, partial [Dendroctonus ponderosae]	1e-109 CDD:279094 pfam00704, Glyco_hydro_18, Glycosyl hydrolases family 18.	0.0 sp|P36362|CHIT_MANSE Endochitinase OS=Manduca sexta PE=2 SV=1	0.0 tr|N6UL94|N6UL94_DENPD Uncharacterized protein (Fragment) OS=Dendroctonus ponderosae GN=YQE_04106 PE=3 SV=1	GO:0000272,polysaccharide catabolic process;GO:0005576,extracellular region;GO:0005975,carbohydrate metabolic process;GO:0008061,chitin binding;GO:0006032,chitin catabolic process;GO:0004568,chitinase activity	K01183-ko00520,Amino sugar and nucleotide sugar metabolism
evgtrinloc263t0	0.0 CDD:119351 cd02872, GH18_chitolectin_chitotriosidase, This conserved domain family includes a large number of catalytically inactive chitinase-like lectins (chitolectins) including YKL-39, YKL-40 (HCGP39), YM1, oviductin, and AMCase (acidic mammalian chitinase), as well as catalytically active chitotriosidases. The conserved domain is an eight-stranded alpha/beta barrel fold belonging to the …	7e-107 CDD:230745 KOG2806, KOG2806, KOG2806, Chitinase [Carbohydrate transport and metabolism].	0.0 gi|948288915|gb|ALM55738.1| chitinase [Sitophilus oryzae]	4e-108 CDD:279094 pfam00704, Glyco_hydro_18, Glycosyl hydrolases family 18.	2e-100 sp|Q95M17|CHIA_BOVIN Acidic mammalian chitinase OS=Bos taurus GN=CHIA PE=1 SV=1	0.0 tr|A0A0S1VX61|A0A0S1VX61_SITOR Chitinase OS=Sitophilus oryzae PE=2 SV=1	GO:0006032,chitin catabolic process;GO:0002376,immune system process;GO:0008061,chitin binding;GO:0005975,carbohydrate metabolic process;GO:0006915,apoptotic process;GO:0004568,chitinase activity;GO:0005615,extracellular space;GO:0000272,polysaccharide catabolic process;GO:0002532,production of molecular mediator involved in inflammatory response;GO:0090197,positive regulation of chemokine secret…	K01183-ko00520,Amino sugar and nucleotide sugar metabolism
evgtrinloc8504t0	0.0 CDD:119351 cd02872, GH18_chitolectin_chitotriosidase, This conserved domain family includes a large number of catalytically inactive chitinase-like lectins (chitolectins) including YKL-39, YKL-40 (HCGP39), YM1, oviductin, and AMCase (acidic mammalian chitinase), as well as catalytically active chitotriosidases. The conserved domain is an eight-stranded alpha/beta barrel fold belonging to the …	7e-116 CDD:230745 KOG2806, KOG2806, KOG2806, Chitinase [Carbohydrate transport and metabolism].	0.0 gi|170286895|dbj|BAG13449.1| chitinase [Monochamus alternatus]	2e-110 CDD:279094 pfam00704, Glyco_hydro_18, Glycosyl hydrolases family 18.	0.0 sp|Q9W5U2|CHIT3_DROME Probable chitinase 3 OS=Drosophila melanogaster GN=Cht3 PE=2 SV=2	0.0 tr|B1B702|B1B702_MONAT Chitinase OS=Monochamus alternatus GN=MaChiPm2 PE=2 SV=1	GO:0005576,extracellular region;GO:0000272,polysaccharide catabolic process;GO:0004568,chitinase activity;GO:0005975,carbohydrate metabolic process;GO:0006032,chitin catabolic process;GO:0008061,chitin binding	K01183-ko00520,Amino sugar and nucleotide sugar metabolism
evgtrinloc194t0	1e-90 CDD:119351 cd02872, GH18_chitolectin_chitotriosidase, This conserved domain family includes a large number of catalytically inactive chitinase-like lectins (chitolectins) including YKL-39, YKL-40 (HCGP39), YM1, oviductin, and AMCase (acidic mammalian chitinase), as well as catalytically active chitotriosidases. The conserved domain is an eight-stranded alpha/beta barrel fold belonging to th…	4e-50 CDD:230745 KOG2806, KOG2806, KOG2806, Chitinase [Carbohydrate transport and metabolism].	7e-94 gi|332376925|gb|AEE63602.1| unknown [Dendroctonus ponderosae]	2e-55 CDD:279094 pfam00704, Glyco_hydro_18, Glycosyl hydrolases family 18.	3e-43 sp|Q95M17|CHIA_BOVIN Acidic mammalian chitinase OS=Bos taurus GN=CHIA PE=1 SV=1	3e-94 tr|J3JZG3|J3JZG3_DENPD Uncharacterized protein OS=Dendroctonus ponderosae PE=2 SV=1	GO:0005975,carbohydrate metabolic process;GO:0002376,immune system process;GO:0006032,chitin catabolic process;GO:0008061,chitin binding;GO:0006915,apoptotic process;GO:0004568,chitinase activity;GO:0090197,positive regulation of chemokine secretion;GO:0005615,extracellular space;GO:0002532,production of molecular mediator involved in inflammatory response;GO:0000272,polysaccharide catabolic proc…	-
evgtrinloc1112t2	6e-75 CDD:225789 COG3250, LacZ, Beta-galactosidase/beta-glucuronidase [Carbohydrate transport and metabolism].	0.0 CDD:230169 KOG2230, KOG2230, KOG2230, Predicted beta-mannosidase [Carbohydrate transport and metabolism].	0.0 gi|332373654|gb|AEE61968.1| unknown [Dendroctonus ponderosae]	6e-12 CDD:280926 pfam02837, Glyco_hydro_2_N, Glycosyl hydrolases family 2, sugar binding domain. This family contains beta-galactosidase, beta-mannosidase and beta-glucuronidase activities and has a jelly-roll fold.	0.0 sp|Q29444|MANBA_BOVIN Beta-mannosidase OS=Bos taurus GN=MANBA PE=1 SV=1	0.0 tr|J3JUU1|J3JUU1_DENPD Uncharacterized protein OS=Dendroctonus ponderosae PE=2 SV=1	GO:0004567,beta-mannosidase activity;GO:0005764,lysosome;GO:0043231,intracellular membrane-bounded organelle;GO:0005975,carbohydrate metabolic process;GO:0004553,hydrolase activity, hydrolyzing O-glycosyl compounds	K01192-ko00511,Other glycan degradation;ko04142,Lysosome
evgtrinloc14111t1	8e-40 CDD:225789 COG3250, LacZ, Beta-galactosidase/beta-glucuronidase [Carbohydrate transport and metabolism].	3e-135 CDD:230169 KOG2230, KOG2230, KOG2230, Predicted beta-mannosidase [Carbohydrate transport and metabolism].	0.0 gi|478252346|gb|ENN72772.1| hypothetical protein YQE_10577, partial [Dendroctonus ponderosae]	-	1e-103 sp|Q95327|MANBA_CAPHI Beta-mannosidase OS=Capra hircus GN=MANBA PE=2 SV=1	0.0 tr|N6U2I5|N6U2I5_DENPD Uncharacterized protein (Fragment) OS=Dendroctonus ponderosae GN=YQE_10577 PE=4 SV=1	GO:0005764,lysosome;GO:0004567,beta-mannosidase activity;GO:0005975,carbohydrate metabolic process;GO:0004553,hydrolase activity, hydrolyzing O-glycosyl compounds	K01192-ko00511,Other glycan degradation;ko04142,Lysosome
evgtrinloc16891t0	9e-10 CDD:225789 COG3250, LacZ, Beta-galactosidase/beta-glucuronidase [Carbohydrate transport and metabolism].	6e-46 CDD:230169 KOG2230, KOG2230, KOG2230, Predicted beta-mannosidase [Carbohydrate transport and metabolism].	5e-53 gi|546680680|gb|ERL90906.1| hypothetical protein D910_08251 [Dendroctonus ponderosae]	-	1e-37 sp|O00462|MANBA_HUMAN Beta-mannosidase OS=Homo sapiens GN=MANBA PE=2 SV=3	2e-53 tr|U4UL71|U4UL71_DENPD Uncharacterized protein OS=Dendroctonus ponderosae GN=D910_08251 PE=4 SV=1	GO:0009313,oligosaccharide catabolic process;GO:0006464,cellular protein modification process;GO:0043231,intracellular membrane-bounded organelle;GO:0005537,mannose binding;GO:0004567,beta-mannosidase activity;GO:0043202,lysosomal lumen;GO:0005975,carbohydrate metabolic process;GO:0004553,hydrolase activity, hydrolyzing O-glycosyl compounds	-
evgtrinloc7744t1	2e-131 CDD:236657 PRK10150, PRK10150, beta-D-glucuronidase; Provisional.	4e-13 CDD:229963 KOG2024, KOG2024, KOG2024, Beta-Glucuronidase GUSB (glycosylhydrolase superfamily 2) [Carbohydrate transport and metabolism].	9e-159 gi|478250733|gb|ENN71225.1| hypothetical protein YQE_12153, partial [Dendroctonus ponderosae]	3e-81 CDD:280925 pfam02836, Glyco_hydro_2_C, Glycosyl hydrolases family 2, TIM barrel domain. This family contains beta-galactosidase, beta-mannosidase and beta-glucuronidase activities.	3e-108 sp|P12265|BGLR_MOUSE Beta-glucuronidase OS=Mus musculus GN=Gusb PE=1 SV=2	7e-169 tr|V5G1W2|V5G1W2_ANOGL Beta-glucuronidase OS=Anoplophora glabripennis GN=BGLR PE=3 SV=1	GO:0005764,lysosome;GO:0005783,endoplasmic reticulum;GO:0005615,extracellular space;GO:0019904,protein domain specific binding;GO:0016787,hydrolase activity;GO:0043231,intracellular membrane-bounded organelle;GO:0005102,receptor binding;GO:0016020,membrane;GO:0070062,extracellular exosome;GO:0004566,beta-glucuronidase activity;GO:0005975,carbohydrate metabolic process	K01195-ko00040,Pentose and glucuronate interconversions;ko00531,Glycosaminoglycan degradation;ko00860,Porphyrin and chlorophyll metabolism;ko00944,Flavone and flavonol biosynthesis;ko00983,Drug metabolism - other enzymes;ko04142,Lysosome
evgtrinloc11284t0	6e-78 CDD:119335 cd06565, GH20_GcnA-like, Glycosyl hydrolase family 20 (GH20) catalytic domain of N-acetyl-beta-D-glucosaminidase (GcnA, also known as BhsA) and related proteins. GcnA is an exoglucosidase which cleaves N-acetyl-beta-D-galactosamine (NAG) and N-acetyl-beta-D-galactosamine residues from 4-methylumbelliferylated (4MU) substrates, as well as cleaving NAG from chito-oligosaccharides (…	-	7e-117 gi|91089793|ref|XP_968467.1| PREDICTED: hexosaminidase D isoform X1 [Tribolium castaneum]	5e-12 CDD:279117 pfam00728, Glyco_hydro_20, Glycosyl hydrolase family 20, catalytic domain. This domain has a TIM barrel fold.	5e-53 sp|A6QNR0|HEXDC_BOVIN Hexosaminidase D OS=Bos taurus GN=HEXDC PE=2 SV=2	2e-113 tr|N6U1A8|N6U1A8_DENPD Uncharacterized protein (Fragment) OS=Dendroctonus ponderosae GN=YQE_10972 PE=4 SV=1	GO:0005737,cytoplasm;GO:0015929,hexosaminidase activity;GO:0005634,nucleus;GO:0005975,carbohydrate metabolic process;GO:0004553,hydrolase activity, hydrolyzing O-glycosyl compounds;GO:0004563,beta-N-acetylhexosaminidase activity	K14459-ko00513,Various types of N-glycan biosynthesis;ko00511,Other glycan degradation
evgtrinloc1420t1	4e-178 CDD:119332 cd06562, GH20_HexA_HexB-like, Beta-N-acetylhexosaminidases catalyze the removal of beta-1,4-linked N-acetyl-D-hexosamine residues from the non-reducing ends of N-acetyl-beta-D-hexosaminides including N-acetylglucosides and N-acetylgalactosides. The hexA and hexB genes encode the alpha- and beta-subunits of the two major beta-N-acetylhexosaminidase isoenzymes, N-acetyl-beta-D-hex…	0.0 CDD:230438 KOG2499, KOG2499, KOG2499, Beta-N-acetylhexosaminidase [Carbohydrate transport and metabolism].	0.0 gi|546673466|gb|ERL85064.1| hypothetical protein D910_02487 [Dendroctonus ponderosae]	9e-107 CDD:279117 pfam00728, Glyco_hydro_20, Glycosyl hydrolase family 20, catalytic domain. This domain has a TIM barrel fold.	2e-160 sp|Q6AXR4|HEXB_RAT Beta-hexosaminidase subunit beta OS=Rattus norvegicus GN=Hexb PE=2 SV=1	0.0 tr|U4TU30|U4TU30_DENPD Beta-hexosaminidase OS=Dendroctonus ponderosae GN=D910_02487 PE=3 SV=1	GO:0005764,lysosome;GO:0042803,protein homodimerization activity;GO:0046982,protein heterodimerization activity;GO:0015929,hexosaminidase activity;GO:0006044,N-acetylglucosamine metabolic process;GO:0004563,beta-N-acetylhexosaminidase activity;GO:0030246,carbohydrate binding;GO:0005975,carbohydrate metabolic process;GO:0016231,beta-N-acetylglucosaminidase activity	K12373-ko00520,Amino sugar and nucleotide sugar metabolism;ko00513,Various types of N-glycan biosynthesis;ko00531,Glycosaminoglycan degradation;ko00603,Glycosphingolipid biosynthesis - globo and isoglobo series;ko00604,Glycosphingolipid biosynthesis - ganglio series;ko00511,Other glycan degradation;ko04142,Lysosome
evgtrinloc15521t0	1e-95 CDD:119332 cd06562, GH20_HexA_HexB-like, Beta-N-acetylhexosaminidases catalyze the removal of beta-1,4-linked N-acetyl-D-hexosamine residues from the non-reducing ends of N-acetyl-beta-D-hexosaminides including N-acetylglucosides and N-acetylgalactosides. The hexA and hexB genes encode the alpha- and beta-subunits of the two major beta-N-acetylhexosaminidase isoenzymes, N-acetyl-beta-D-hexo…	3e-104 CDD:230438 KOG2499, KOG2499, KOG2499, Beta-N-acetylhexosaminidase [Carbohydrate transport and metabolism].	0.0 gi|332374706|gb|AEE62494.1| unknown [Dendroctonus ponderosae]	3e-70 CDD:279117 pfam00728, Glyco_hydro_20, Glycosyl hydrolase family 20, catalytic domain. This domain has a TIM barrel fold.	9e-116 sp|Q8WSF3|FDL_DROME Probable beta-hexosaminidase fdl OS=Drosophila melanogaster GN=fdl PE=1 SV=1	0.0 tr|J3JWB4|J3JWB4_DENPD Beta-hexosaminidase OS=Dendroctonus ponderosae PE=2 SV=1	GO:0005975,carbohydrate metabolic process;GO:0004563,beta-N-acetylhexosaminidase activity;GO:0016063,rhodopsin biosynthetic process;GO:0006517,protein deglycosylation;GO:0006491,N-glycan processing;GO:0007420,brain development;GO:0016231,beta-N-acetylglucosaminidase activity;GO:0005770,late endosome;GO:0016021,integral component of membrane;GO:0005886,plasma membrane	K20730-ko00513,Various types of N-glycan biosynthesis;ko00511,Other glycan degradation
evgtrinloc21178t0	2e-81 CDD:119335 cd06565, GH20_GcnA-like, Glycosyl hydrolase family 20 (GH20) catalytic domain of N-acetyl-beta-D-glucosaminidase (GcnA, also known as BhsA) and related proteins. GcnA is an exoglucosidase which cleaves N-acetyl-beta-D-galactosamine (NAG) and N-acetyl-beta-D-galactosamine residues from 4-methylumbelliferylated (4MU) substrates, as well as cleaving NAG from chito-oligosaccharides (…	-	5e-95 gi|91090340|ref|XP_967097.1| PREDICTED: hexosaminidase D [Tribolium castaneum] gi|270013820|gb|EFA10268.1| Hexosaminidase D-like Protein [Tribolium castaneum]	5e-10 CDD:279117 pfam00728, Glyco_hydro_20, Glycosyl hydrolase family 20, catalytic domain. This domain has a TIM barrel fold.	9e-60 sp|A6QNR0|HEXDC_BOVIN Hexosaminidase D OS=Bos taurus GN=HEXDC PE=2 SV=2	3e-95 tr|D6X2G1|D6X2G1_TRICA Hexosaminidase D-like Protein OS=Tribolium castaneum GN=TcasGA2_TC012468 PE=4 SV=1	GO:0004553,hydrolase activity, hydrolyzing O-glycosyl compounds;GO:0005975,carbohydrate metabolic process;GO:0004563,beta-N-acetylhexosaminidase activity;GO:0005634,nucleus;GO:0016021,integral component of membrane;GO:0015929,hexosaminidase activity;GO:0005737,cytoplasm	K14459-ko00513,Various types of N-glycan biosynthesis;ko00511,Other glycan degradation
evgtrinloc591t0	3e-147 CDD:119332 cd06562, GH20_HexA_HexB-like, Beta-N-acetylhexosaminidases catalyze the removal of beta-1,4-linked N-acetyl-D-hexosamine residues from the non-reducing ends of N-acetyl-beta-D-hexosaminides including N-acetylglucosides and N-acetylgalactosides. The hexA and hexB genes encode the alpha- and beta-subunits of the two major beta-N-acetylhexosaminidase isoenzymes, N-acetyl-beta-D-hex…	2e-150 CDD:230438 KOG2499, KOG2499, KOG2499, Beta-N-acetylhexosaminidase [Carbohydrate transport and metabolism].	0.0 gi|546686142|gb|ERL95528.1| hypothetical protein D910_12790 [Dendroctonus ponderosae]	7e-99 CDD:279117 pfam00728, Glyco_hydro_20, Glycosyl hydrolase family 20, catalytic domain. This domain has a TIM barrel fold.	2e-114 sp|P49010|HEXC_BOMMO Chitooligosaccharidolytic beta-N-acetylglucosaminidase OS=Bombyx mori PE=1 SV=1	0.0 tr|U4USN2|U4USN2_DENPD Beta-hexosaminidase OS=Dendroctonus ponderosae GN=D910_12790 PE=3 SV=1	GO:0006032,chitin catabolic process;GO:0004563,beta-N-acetylhexosaminidase activity;GO:0005975,carbohydrate metabolic process;GO:0000272,polysaccharide catabolic process	K12373-ko00520,Amino sugar and nucleotide sugar metabolism;ko00513,Various types of N-glycan biosynthesis;ko00531,Glycosaminoglycan degradation;ko00603,Glycosphingolipid biosynthesis - globo and isoglobo series;ko00604,Glycosphingolipid biosynthesis - ganglio series;ko00511,Other glycan degradation;ko04142,Lysosome
evgtrinloc854t0	3e-171 CDD:119332 cd06562, GH20_HexA_HexB-like, Beta-N-acetylhexosaminidases catalyze the removal of beta-1,4-linked N-acetyl-D-hexosamine residues from the non-reducing ends of N-acetyl-beta-D-hexosaminides including N-acetylglucosides and N-acetylgalactosides. The hexA and hexB genes encode the alpha- and beta-subunits of the two major beta-N-acetylhexosaminidase isoenzymes, N-acetyl-beta-D-hex…	0.0 CDD:230438 KOG2499, KOG2499, KOG2499, Beta-N-acetylhexosaminidase [Carbohydrate transport and metabolism].	0.0 gi|1004397758|gb|EFA06863.2| putative beta-hexosaminidase fdl-like Protein [Tribolium castaneum]	3e-108 CDD:279117 pfam00728, Glyco_hydro_20, Glycosyl hydrolase family 20, catalytic domain. This domain has a TIM barrel fold.	0.0 sp|P49010|HEXC_BOMMO Chitooligosaccharidolytic beta-N-acetylglucosaminidase OS=Bombyx mori PE=1 SV=1	0.0 tr|D6WPS5|D6WPS5_TRICA Putative beta-hexosaminidase fdl-like Protein OS=Tribolium castaneum GN=TcasGA2_TC009808 PE=4 SV=1	GO:0000272,polysaccharide catabolic process;GO:0006032,chitin catabolic process;GO:0005975,carbohydrate metabolic process;GO:0004563,beta-N-acetylhexosaminidase activity	K12373-ko00520,Amino sugar and nucleotide sugar metabolism;ko00513,Various types of N-glycan biosynthesis;ko00531,Glycosaminoglycan degradation;ko00603,Glycosphingolipid biosynthesis - globo and isoglobo series;ko00604,Glycosphingolipid biosynthesis - ganglio series;ko00511,Other glycan degradation;ko04142,Lysosome
evgtrinloc982t1	8e-178 CDD:119332 cd06562, GH20_HexA_HexB-like, Beta-N-acetylhexosaminidases catalyze the removal of beta-1,4-linked N-acetyl-D-hexosamine residues from the non-reducing ends of N-acetyl-beta-D-hexosaminides including N-acetylglucosides and N-acetylgalactosides. The hexA and hexB genes encode the alpha- and beta-subunits of the two major beta-N-acetylhexosaminidase isoenzymes, N-acetyl-beta-D-hex…	4e-178 CDD:230438 KOG2499, KOG2499, KOG2499, Beta-N-acetylhexosaminidase [Carbohydrate transport and metabolism].	0.0 gi|546673467|gb|ERL85065.1| hypothetical protein D910_02488 [Dendroctonus ponderosae]	9e-110 CDD:279117 pfam00728, Glyco_hydro_20, Glycosyl hydrolase family 20, catalytic domain. This domain has a TIM barrel fold.	8e-150 sp|Q641X3|HEXA_RAT Beta-hexosaminidase subunit alpha OS=Rattus norvegicus GN=Hexa PE=2 SV=1	0.0 tr|U4U517|U4U517_DENPD Beta-hexosaminidase OS=Dendroctonus ponderosae GN=D910_02488 PE=3 SV=1	GO:0005975,carbohydrate metabolic process;GO:0007628,adult walking behavior;GO:0004563,beta-N-acetylhexosaminidase activity;GO:0019953,sexual reproduction;GO:0007605,sensory perception of sound;GO:0030203,glycosaminoglycan metabolic process;GO:0016020,membrane;GO:0019915,lipid storage;GO:0007040,lysosome organization;GO:0050884,neuromuscular process controlling posture;GO:0060395,SMAD protein sig…	K12373-ko00520,Amino sugar and nucleotide sugar metabolism;ko00513,Various types of N-glycan biosynthesis;ko00531,Glycosaminoglycan degradation;ko00603,Glycosphingolipid biosynthesis - globo and isoglobo series;ko00604,Glycosphingolipid biosynthesis - ganglio series;ko00511,Other glycan degradation;ko04142,Lysosome
evgtrinloc37416t0	7e-37 CDD:238066 cd00119, LYZ1, C-type lysozyme (1, 4-beta-N-acetylmuramidase, LYZ) and alpha-lactalbumin (lactose synthase B protein, LA). They have a close evolutionary relationship and similar tertiary structure, however, functionally they are quite different. Lysozymes have primarily bacteriolytic function; hydrolysis of peptidoglycan of prokaryotic cell walls and transglycosylation. LA is a …	-	2e-38 gi|167444206|gb|ABZ80664.1| c-type lysozyme [Sitophilus zeamais]	1e-28 CDD:278491 pfam00062, Lys, C-type lysozyme/alpha-lactalbumin family. Alpha-lactalbumin is the regulatory subunit of lactose synthase, changing the substrate specificity of galactosyltransferase from N-acetylglucosamine to glucose. C-type lysozymes are secreted bacteriolytic enzymes that cleave the peptidoglycan of bacterial cell walls. Structure is a multi-domain, mixed alpha and beta fold,…	9e-27 sp|Q7LZQ2|LYSC_AIXSP Lysozyme C OS=Aix sponsa GN=LYZ PE=1 SV=1	8e-39 tr|B6RQP3|B6RQP3_SITZE C-type lysozyme OS=Sitophilus zeamais PE=2 SV=1	GO:0019835,cytolysis;GO:0003796,lysozyme activity;GO:0042742,defense response to bacterium;GO:0005576,extracellular region;GO:0008152,metabolic process	K13915-ko04970,Salivary secretion
evgtrinloc5542t0	3e-31 CDD:238066 cd00119, LYZ1, C-type lysozyme (1, 4-beta-N-acetylmuramidase, LYZ) and alpha-lactalbumin (lactose synthase B protein, LA). They have a close evolutionary relationship and similar tertiary structure, however, functionally they are quite different. Lysozymes have primarily bacteriolytic function; hydrolysis of peptidoglycan of prokaryotic cell walls and transglycosylation. LA is a …	-	1e-70 gi|332373992|gb|AEE62137.1| unknown [Dendroctonus ponderosae] gi|478252701|gb|ENN73097.1| hypothetical protein YQE_10301, partial [Dendroctonus ponderosae]	3e-18 CDD:278491 pfam00062, Lys, C-type lysozyme/alpha-lactalbumin family. Alpha-lactalbumin is the regulatory subunit of lactose synthase, changing the substrate specificity of galactosyltransferase from N-acetylglucosamine to glucose. C-type lysozymes are secreted bacteriolytic enzymes that cleave the peptidoglycan of bacterial cell walls. Structure is a multi-domain, mixed alpha and beta fold,…	2e-32 sp|P48816|LYS_BOMMO Lysozyme OS=Bombyx mori PE=1 SV=1	6e-71 tr|J3JVA8|J3JVA8_DENPD Uncharacterized protein OS=Dendroctonus ponderosae GN=YQE_10301 PE=2 SV=1	GO:0008152,metabolic process;GO:0042742,defense response to bacterium;GO:0003796,lysozyme activity;GO:0019835,cytolysis	K01185
evgtrinloc59959t0	9e-26 CDD:238066 cd00119, LYZ1, C-type lysozyme (1, 4-beta-N-acetylmuramidase, LYZ) and alpha-lactalbumin (lactose synthase B protein, LA). They have a close evolutionary relationship and similar tertiary structure, however, functionally they are quite different. Lysozymes have primarily bacteriolytic function; hydrolysis of peptidoglycan of prokaryotic cell walls and transglycosylation. LA is a …	-	2e-27 gi|478250389|gb|ENN70884.1| hypothetical protein YQE_12289, partial [Dendroctonus ponderosae]	2e-18 CDD:278491 pfam00062, Lys, C-type lysozyme/alpha-lactalbumin family. Alpha-lactalbumin is the regulatory subunit of lactose synthase, changing the substrate specificity of galactosyltransferase from N-acetylglucosamine to glucose. C-type lysozymes are secreted bacteriolytic enzymes that cleave the peptidoglycan of bacterial cell walls. Structure is a multi-domain, mixed alpha and beta fold,…	1e-15 sp|Q17005|LYSC1_ANOGA Lysozyme c-1 OS=Anopheles gambiae GN=AGAP007347 PE=2 SV=2	9e-28 tr|N6ST65|N6ST65_DENPD Uncharacterized protein (Fragment) OS=Dendroctonus ponderosae GN=YQE_12289 PE=3 SV=1	GO:0008152,metabolic process;GO:0019835,cytolysis;GO:0042742,defense response to bacterium;GO:0003796,lysozyme activity	K13915-ko04970,Salivary secretion
evgtrinloc14633t0	0.0 CDD:293108 pfam16499, Melibiase_2, Alpha galactosidase A.	0.0 CDD:230305 KOG2366, KOG2366, KOG2366, Alpha-D-galactosidase (melibiase) [Carbohydrate transport and metabolism].	0.0 gi|332373270|gb|AEE61776.1| unknown [Dendroctonus ponderosae]	0.0 CDD:293108 pfam16499, Melibiase_2, Alpha galactosidase A.	8e-157 sp|Q90744|NAGAB_CHICK Alpha-N-acetylgalactosaminidase OS=Gallus gallus GN=NAGA PE=1 SV=1	0.0 tr|J3JUA1|J3JUA1_DENPD Uncharacterized protein OS=Dendroctonus ponderosae PE=2 SV=1	GO:0005975,carbohydrate metabolic process;GO:0004553,hydrolase activity, hydrolyzing O-glycosyl compounds;GO:0004557,alpha-galactosidase activity;GO:0008456,alpha-N-acetylgalactosaminidase activity;GO:0016139,glycoside catabolic process;GO:0005737,cytoplasm;GO:0005764,lysosome	K01204-ko00603,Glycosphingolipid biosynthesis - globo and isoglobo series;ko04142,Lysosome
evgtrinloc21118t0	0.0 CDD:293108 pfam16499, Melibiase_2, Alpha galactosidase A.	0.0 CDD:230305 KOG2366, KOG2366, KOG2366, Alpha-D-galactosidase (melibiase) [Carbohydrate transport and metabolism].	0.0 gi|478249719|gb|ENN70227.1| hypothetical protein YQE_13013, partial [Dendroctonus ponderosae]	0.0 CDD:293108 pfam16499, Melibiase_2, Alpha galactosidase A.	2e-148 sp|Q90744|NAGAB_CHICK Alpha-N-acetylgalactosaminidase OS=Gallus gallus GN=NAGA PE=1 SV=1	0.0 tr|N6TVB8|N6TVB8_DENPD Uncharacterized protein (Fragment) OS=Dendroctonus ponderosae GN=YQE_13013 PE=3 SV=1	GO:0004557,alpha-galactosidase activity;GO:0005975,carbohydrate metabolic process;GO:0004553,hydrolase activity, hydrolyzing O-glycosyl compounds;GO:0016139,glycoside catabolic process;GO:0008456,alpha-N-acetylgalactosaminidase activity;GO:0005764,lysosome;GO:0005737,cytoplasm	K01189-ko00052,Galactose metabolism;ko00561,Glycerolipid metabolism;ko00600,Sphingolipid metabolism;ko00603,Glycosphingolipid biosynthesis - globo and isoglobo series;ko04142,Lysosome
evgtrinloc2942t0	0.0 CDD:293108 pfam16499, Melibiase_2, Alpha galactosidase A.	4e-171 CDD:230305 KOG2366, KOG2366, KOG2366, Alpha-D-galactosidase (melibiase) [Carbohydrate transport and metabolism].	0.0 gi|332374436|gb|AEE62359.1| unknown [Dendroctonus ponderosae]	0.0 CDD:293108 pfam16499, Melibiase_2, Alpha galactosidase A.	1e-147 sp|Q90744|NAGAB_CHICK Alpha-N-acetylgalactosaminidase OS=Gallus gallus GN=NAGA PE=1 SV=1	0.0 tr|J3JVX9|J3JVX9_DENPD Uncharacterized protein OS=Dendroctonus ponderosae PE=2 SV=1	GO:0005764,lysosome;GO:0005737,cytoplasm;GO:0004557,alpha-galactosidase activity;GO:0004553,hydrolase activity, hydrolyzing O-glycosyl compounds;GO:0005975,carbohydrate metabolic process;GO:0016139,glycoside catabolic process;GO:0008456,alpha-N-acetylgalactosaminidase activity	-
evgtrinloc112811t0	3e-15 CDD:278712 pfam00295, Glyco_hydro_28, Glycosyl hydrolases family 28. Glycosyl hydrolase family 28 includes polygalacturonase EC:3.2.1.15 as well as rhamnogalacturonase A(RGase A), EC:3.2.1.-. These enzymes is important in cell wall metabolizm.	-	3e-39 gi|315570498|gb|ADU33253.1| endopolygalacturonase [Sitophilus oryzae]	7e-16 CDD:278712 pfam00295, Glyco_hydro_28, Glycosyl hydrolases family 28. Glycosyl hydrolase family 28 includes polygalacturonase EC:3.2.1.15 as well as rhamnogalacturonase A(RGase A), EC:3.2.1.-. These enzymes is important in cell wall metabolizm.	8e-21 sp|O42824|PGLR_PENJA Polygalacturonase OS=Penicillium janthinellum PE=3 SV=1	2e-39 tr|E7CIP1|E7CIP1_SITOR Endopolygalacturonase OS=Sitophilus oryzae GN=GH28Pect-1 PE=2 SV=1	GO:0004650,polygalacturonase activity;GO:0005975,carbohydrate metabolic process;GO:0071555,cell wall organization;GO:0005576,extracellular region	-
evgtrinloc167t0	2e-55 CDD:278712 pfam00295, Glyco_hydro_28, Glycosyl hydrolases family 28. Glycosyl hydrolase family 28 includes polygalacturonase EC:3.2.1.15 as well as rhamnogalacturonase A(RGase A), EC:3.2.1.-. These enzymes is important in cell wall metabolizm.	-	1e-112 gi|565419550|gb|AHC08666.1| endo-polygalacturonase [Sphenophorus levis]	5e-56 CDD:278712 pfam00295, Glyco_hydro_28, Glycosyl hydrolases family 28. Glycosyl hydrolase family 28 includes polygalacturonase EC:3.2.1.15 as well as rhamnogalacturonase A(RGase A), EC:3.2.1.-. These enzymes is important in cell wall metabolizm.	1e-58 sp|O97400|PGLR_PHACE Polygalacturonase OS=Phaedon cochleariae PE=2 SV=1	7e-113 tr|V9Q5P3|V9Q5P3_9CUCU Endo-polygalacturonase OS=Sphenophorus levis PE=2 SV=1	GO:0005975,carbohydrate metabolic process;GO:0005618,cell wall;GO:0071555,cell wall organization;GO:0004650,polygalacturonase activity;GO:0007586,digestion;GO:0005576,extracellular region	K01213-ko00040,Pentose and glucuronate interconversions
evgtrinloc1914t1	9e-46 CDD:278712 pfam00295, Glyco_hydro_28, Glycosyl hydrolases family 28. Glycosyl hydrolase family 28 includes polygalacturonase EC:3.2.1.15 as well as rhamnogalacturonase A(RGase A), EC:3.2.1.-. These enzymes is important in cell wall metabolizm.	-	3e-98 gi|315570506|gb|ADU33257.1| endopolygalacturonase [Sitophilus oryzae]	2e-46 CDD:278712 pfam00295, Glyco_hydro_28, Glycosyl hydrolases family 28. Glycosyl hydrolase family 28 includes polygalacturonase EC:3.2.1.15 as well as rhamnogalacturonase A(RGase A), EC:3.2.1.-. These enzymes is important in cell wall metabolizm.	2e-41 sp|Q9Y833|PGLR2_PENOL Polygalacturonase 2 OS=Penicillium olsonii GN=PG2 PE=3 SV=1	1e-98 tr|E7CIP5|E7CIP5_SITOR Endopolygalacturonase OS=Sitophilus oryzae GN=GH28Pect-5 PE=2 SV=1	GO:0005576,extracellular region;GO:0004650,polygalacturonase activity;GO:0071555,cell wall organization;GO:0005975,carbohydrate metabolic process	-
evgtrinloc1914t2	3e-43 CDD:278712 pfam00295, Glyco_hydro_28, Glycosyl hydrolases family 28. Glycosyl hydrolase family 28 includes polygalacturonase EC:3.2.1.15 as well as rhamnogalacturonase A(RGase A), EC:3.2.1.-. These enzymes is important in cell wall metabolizm.	-	5e-88 gi|315570502|gb|ADU33255.1| endopolygalacturonase [Sitophilus oryzae]	6e-44 CDD:278712 pfam00295, Glyco_hydro_28, Glycosyl hydrolases family 28. Glycosyl hydrolase family 28 includes polygalacturonase EC:3.2.1.15 as well as rhamnogalacturonase A(RGase A), EC:3.2.1.-. These enzymes is important in cell wall metabolizm.	1e-42 sp|Q70HJ3|PGLRC_ASPAC Probable endopolygalacturonase C OS=Aspergillus aculeatus GN=pgaC PE=2 SV=1	2e-88 tr|E7CIP3|E7CIP3_SITOR Endopolygalacturonase OS=Sitophilus oryzae GN=GH28Pect-3 PE=2 SV=1	GO:0005975,carbohydrate metabolic process;GO:0071555,cell wall organization;GO:0004650,polygalacturonase activity;GO:0045490,pectin catabolic process;GO:0005576,extracellular region	-
evgtrinloc2385t0	4e-77 CDD:278712 pfam00295, Glyco_hydro_28, Glycosyl hydrolases family 28. Glycosyl hydrolase family 28 includes polygalacturonase EC:3.2.1.15 as well as rhamnogalacturonase A(RGase A), EC:3.2.1.-. These enzymes is important in cell wall metabolizm.	-	3e-165 gi|315570508|gb|ADU33258.1| endopolygalacturonase [Sitophilus oryzae]	1e-77 CDD:278712 pfam00295, Glyco_hydro_28, Glycosyl hydrolases family 28. Glycosyl hydrolase family 28 includes polygalacturonase EC:3.2.1.15 as well as rhamnogalacturonase A(RGase A), EC:3.2.1.-. These enzymes is important in cell wall metabolizm.	1e-77 sp|Q9Y833|PGLR2_PENOL Polygalacturonase 2 OS=Penicillium olsonii GN=PG2 PE=3 SV=1	2e-165 tr|E7CIP6|E7CIP6_SITOR Endopolygalacturonase OS=Sitophilus oryzae GN=GH28Pect-6 PE=2 SV=1	GO:0005576,extracellular region;GO:0004650,polygalacturonase activity;GO:0071555,cell wall organization;GO:0005975,carbohydrate metabolic process	K01213-ko00040,Pentose and glucuronate interconversions
evgtrinloc272t0	7e-18 CDD:278712 pfam00295, Glyco_hydro_28, Glycosyl hydrolases family 28. Glycosyl hydrolase family 28 includes polygalacturonase EC:3.2.1.15 as well as rhamnogalacturonase A(RGase A), EC:3.2.1.-. These enzymes is important in cell wall metabolizm.	-	1e-46 gi|565419550|gb|AHC08666.1| endo-polygalacturonase [Sphenophorus levis]	2e-18 CDD:278712 pfam00295, Glyco_hydro_28, Glycosyl hydrolases family 28. Glycosyl hydrolase family 28 includes polygalacturonase EC:3.2.1.15 as well as rhamnogalacturonase A(RGase A), EC:3.2.1.-. These enzymes is important in cell wall metabolizm.	6e-24 sp|P49575|PGLRA_ASPPA Probable endopolygalacturonase A OS=Aspergillus parasiticus GN=pgaA PE=2 SV=1	6e-47 tr|V9Q5P3|V9Q5P3_9CUCU Endo-polygalacturonase OS=Sphenophorus levis PE=2 SV=1	GO:0005576,extracellular region;GO:0004650,polygalacturonase activity;GO:0071555,cell wall organization;GO:0005975,carbohydrate metabolic process	-
evgtrinloc3887t0	3e-13 CDD:278712 pfam00295, Glyco_hydro_28, Glycosyl hydrolases family 28. Glycosyl hydrolase family 28 includes polygalacturonase EC:3.2.1.15 as well as rhamnogalacturonase A(RGase A), EC:3.2.1.-. These enzymes is important in cell wall metabolizm.	-	4e-25 gi|998489403|gb|AMK48632.1| endo-polygalacturonase, partial [Rhynchophorus ferrugineus]	8e-14 CDD:278712 pfam00295, Glyco_hydro_28, Glycosyl hydrolases family 28. Glycosyl hydrolase family 28 includes polygalacturonase EC:3.2.1.15 as well as rhamnogalacturonase A(RGase A), EC:3.2.1.-. These enzymes is important in cell wall metabolizm.	5e-16 sp|A1CVV8|PGLRA_NEOFI Probable endopolygalacturonase A OS=Neosartorya fischeri (strain ATCC 1020 / DSM 3700 / FGSC A1164 / NRRL 181) GN=pgaA PE=3 SV=1	2e-25 tr|A0A140DL17|A0A140DL17_9CUCU Endo-polygalacturonase (Fragment) OS=Rhynchophorus ferrugineus PE=2 SV=1	GO:0071555,cell wall organization;GO:0005975,carbohydrate metabolic process;GO:0005576,extracellular region;GO:0004650,polygalacturonase activity;GO:0045490,pectin catabolic process	-
evgtrinloc732t0	7e-28 CDD:278712 pfam00295, Glyco_hydro_28, Glycosyl hydrolases family 28. Glycosyl hydrolase family 28 includes polygalacturonase EC:3.2.1.15 as well as rhamnogalacturonase A(RGase A), EC:3.2.1.-. These enzymes is important in cell wall metabolizm.	-	6e-56 gi|565419550|gb|AHC08666.1| endo-polygalacturonase [Sphenophorus levis]	2e-28 CDD:278712 pfam00295, Glyco_hydro_28, Glycosyl hydrolases family 28. Glycosyl hydrolase family 28 includes polygalacturonase EC:3.2.1.15 as well as rhamnogalacturonase A(RGase A), EC:3.2.1.-. These enzymes is important in cell wall metabolizm.	1e-27 sp|Q00446|PGLR1_COLLN Endopolygalacturonase 1 OS=Colletotrichum lindemuthianum GN=PG1 PE=3 SV=1	3e-56 tr|V9Q5P3|V9Q5P3_9CUCU Endo-polygalacturonase OS=Sphenophorus levis PE=2 SV=1	GO:0005576,extracellular region;GO:0004650,polygalacturonase activity;GO:0071555,cell wall organization;GO:0005975,carbohydrate metabolic process	-
evgtrinloc2317t1	1e-160 CDD:214829 smart00812, Alpha_L_fucos, Alpha-L-fucosidase. O-Glycosyl hydrolases (EC 3.2.1.-) are a widespread group of enzymes that hydrolyse the glycosidic bond between two or more carbohydrates, or between a carbohydrate and a non-carbohydrate moiety. A classification system for glycosyl hydrolases, based on sequence similarity, has led to the definition of 85 different families. This cl…	0.0 CDD:231278 KOG3340, KOG3340, KOG3340, Alpha-L-fucosidase [Carbohydrate transport and metabolism].	0.0 gi|332375759|gb|AEE63020.1| unknown [Dendroctonus ponderosae]	8e-132 CDD:279464 pfam01120, Alpha_L_fucos, Alpha-L-fucosidase.	5e-158 sp|C3YWU0|FUCO_BRAFL Alpha-L-fucosidase OS=Branchiostoma floridae GN=BRAFLDRAFT_56888 PE=3 SV=2	0.0 tr|J3JXT8|J3JXT8_DENPD Uncharacterized protein OS=Dendroctonus ponderosae PE=2 SV=1	GO:0006004,fucose metabolic process;GO:0005576,extracellular region;GO:0004560,alpha-L-fucosidase activity	K01206-ko00511,Other glycan degradation
evgtrinloc50015t0	6e-10 CDD:224389 COG1472, BglX, Beta-glucosidase-related glycosidases [Carbohydrate transport and metabolism].	-	6e-14 gi|556741072|ref|XP_005966071.1| PREDICTED: probable beta-glucosidase I-like [Pantholops hodgsonii]	6e-10 CDD:279301 pfam00933, Glyco_hydro_3, Glycosyl hydrolase family 3 N terminal domain.	2e-37 sp|P14002|BGLB_CLOTH Thermostable beta-glucosidase B OS=Clostridium thermocellum (strain ATCC 27405 / DSM 1237 / NBRC 103400 / NCIMB 10682 / NRRL B-4536 / VPI 7372) GN=bglB PE=1 SV=2	-	GO:0102483,scopolin beta-glucosidase activity;GO:0030245,cellulose catabolic process;GO:0008422,beta-glucosidase activity	-
evgtrinloc4469t0	7e-123 CDD:110998 pfam02055, Glyco_hydro_30, O-Glycosyl hydrolase family 30.	1e-142 CDD:230505 KOG2566, KOG2566, KOG2566, Beta-glucocerebrosidase [Carbohydrate transport and metabolism].	8e-170 gi|332375851|gb|AEE63066.1| unknown [Dendroctonus ponderosae]	2e-123 CDD:110998 pfam02055, Glyco_hydro_30, O-Glycosyl hydrolase family 30.	5e-107 sp|G5ECR8|GLCM3_CAEEL Putative glucosylceramidase 3 OS=Caenorhabditis elegans GN=gba-3 PE=3 SV=1	4e-170 tr|J3JXY3|J3JXY3_DENPD Glucosylceramidase OS=Dendroctonus ponderosae PE=2 SV=1	GO:0006665,sphingolipid metabolic process;GO:0005975,carbohydrate metabolic process;GO:0004348,glucosylceramidase activity	K01201-ko00600,Sphingolipid metabolism;ko00511,Other glycan degradation;ko04142,Lysosome
evgtrinloc106983t0	-	-	-	-	-	-	-	-
evgtrinloc1853t1	0.0 CDD:269889 cd06603, GH31_GANC_GANAB_alpha, neutral alpha-glucosidase C, neutral alpha-glucosidase AB. This subgroup includes the closely related glycosyl hydrolase family 31 (GH31) isozymes, neutral alpha-glucosidase C (GANC) and the alpha subunit of heterodimeric neutral alpha-glucosidase AB (GANAB). Initially distinguished on the basis of differences in electrophoretic mobility in starch ge…	0.0 CDD:229012 KOG1066, KOG1066, KOG1066, Glucosidase II catalytic (alpha) subunit and related enzymes, glycosyl hydrolase family 31 [Carbohydrate transport and metabolism, Cell wall/membrane/envelope biogenesis, Posttranslational modification, protein turnover, chaperones].	0.0 gi|546683139|gb|ERL92990.1| hypothetical protein D910_10293 [Dendroctonus ponderosae]	0.0 CDD:279404 pfam01055, Glyco_hydro_31, Glycosyl hydrolases family 31. Glycosyl hydrolases are key enzymes of carbohydrate metabolizm. Family 31 comprises of enzymes that are, or similar to, alpha- galactosidases.	0.0 sp|Q8BHN3|GANAB_MOUSE Neutral alpha-glucosidase AB OS=Mus musculus GN=Ganab PE=1 SV=1	0.0 tr|V5GYU2|V5GYU2_ANOGL Neutral alpha-glucosidase OS=Anoplophora glabripennis GN=GANAB PE=3 SV=1	GO:0015926,glucosidase activity;GO:0033919,glucan 1,3-alpha-glucosidase activity;GO:0005794,Golgi apparatus;GO:0005783,endoplasmic reticulum;GO:0017177,glucosidase II complex;GO:0044822,poly(A) RNA binding;GO:0042470,melanosome;GO:0016020,membrane;GO:0070062,extracellular exosome;GO:0006491,N-glycan processing;GO:0004553,hydrolase activity, hydrolyzing O-glycosyl compounds;GO:0005975,carbohydrate…	K05546-ko00510,N-Glycan biosynthesis;ko04141,Protein processing in endoplasmic reticulum
evgtrinloc2035t1	2e-121 CDD:269878 cd06592, GH31_NET37, glucosidase NET37. NET37 (also known as KIAA1161) is a human lamina-associated nuclear envelope transmembrane protein. A member of the glycosyl hydrolase family 31 (GH31) , it has been shown to be required for myogenic differentiation of C2C12 cells. Related proteins are found in eukaryotes and prokaryotes. Enzymes of the GH31 family possess a wide range of …	5e-88 CDD:229011 KOG1065, KOG1065, KOG1065, Maltase glucoamylase and related hydrolases, glycosyl hydrolase family 31 [Carbohydrate transport and metabolism].	0.0 gi|478254674|gb|ENN74915.1| hypothetical protein YQE_08493, partial [Dendroctonus ponderosae] gi|546676097|gb|ERL87164.1| hypothetical protein D910_04564 [Dendroctonus ponderosae]	1e-40 CDD:279404 pfam01055, Glyco_hydro_31, Glycosyl hydrolases family 31. Glycosyl hydrolases are key enzymes of carbohydrate metabolizm. Family 31 comprises of enzymes that are, or similar to, alpha- galactosidases.	1e-81 sp|Q69ZQ1|K1161_MOUSE Uncharacterized family 31 glucosidase KIAA1161 OS=Mus musculus GN=Kiaa1161 PE=1 SV=2	0.0 tr|N6U046|N6U046_DENPD Uncharacterized protein (Fragment) OS=Dendroctonus ponderosae GN=D910_04564 PE=3 SV=1	GO:0051897,positive regulation of protein kinase B signaling;GO:0043568,positive regulation of insulin-like growth factor receptor signaling pathway;GO:0031965,nuclear membrane;GO:0005975,carbohydrate metabolic process;GO:0004553,hydrolase activity, hydrolyzing O-glycosyl compounds;GO:0016021,integral component of membrane;GO:0048741,skeletal muscle fiber development	-
evgtrinloc304t2	3e-46 CDD:279404 pfam01055, Glyco_hydro_31, Glycosyl hydrolases family 31. Glycosyl hydrolases are key enzymes of carbohydrate metabolizm. Family 31 comprises of enzymes that are, or similar to, alpha- galactosidases.	8e-35 CDD:229012 KOG1066, KOG1066, KOG1066, Glucosidase II catalytic (alpha) subunit and related enzymes, glycosyl hydrolase family 31 [Carbohydrate transport and metabolism, Cell wall/membrane/envelope biogenesis, Posttranslational modification, protein turnover, chaperones].	0.0 gi|546676745|gb|ERL87701.1| hypothetical protein D910_05091 [Dendroctonus ponderosae]	7e-47 CDD:279404 pfam01055, Glyco_hydro_31, Glycosyl hydrolases family 31. Glycosyl hydrolases are key enzymes of carbohydrate metabolizm. Family 31 comprises of enzymes that are, or similar to, alpha- galactosidases.	5e-27 sp|Q14697|GANAB_HUMAN Neutral alpha-glucosidase AB OS=Homo sapiens GN=GANAB PE=1 SV=3	0.0 tr|U4UAR7|U4UAR7_DENPD Uncharacterized protein OS=Dendroctonus ponderosae GN=D910_05091 PE=3 SV=1	GO:0042470,melanosome;GO:0044822,poly(A) RNA binding;GO:0017177,glucosidase II complex;GO:0005794,Golgi apparatus;GO:0033919,glucan 1,3-alpha-glucosidase activity;GO:0030246,carbohydrate binding;GO:0005975,carbohydrate metabolic process;GO:0004553,hydrolase activity, hydrolyzing O-glycosyl compounds;GO:0006457,protein folding;GO:0070062,extracellular exosome;GO:0016020,membrane;GO:0016021,integra…	K12316-ko00052,Galactose metabolism;ko00500,Starch and sucrose metabolism;ko04142,Lysosome
evgtrinloc5740t1	0.0 CDD:269889 cd06603, GH31_GANC_GANAB_alpha, neutral alpha-glucosidase C, neutral alpha-glucosidase AB. This subgroup includes the closely related glycosyl hydrolase family 31 (GH31) isozymes, neutral alpha-glucosidase C (GANC) and the alpha subunit of heterodimeric neutral alpha-glucosidase AB (GANAB). Initially distinguished on the basis of differences in electrophoretic mobility in starch ge…	0.0 CDD:229012 KOG1066, KOG1066, KOG1066, Glucosidase II catalytic (alpha) subunit and related enzymes, glycosyl hydrolase family 31 [Carbohydrate transport and metabolism, Cell wall/membrane/envelope biogenesis, Posttranslational modification, protein turnover, chaperones].	0.0 gi|546680287|gb|ERL90588.1| hypothetical protein D910_07935 [Dendroctonus ponderosae]	0.0 CDD:279404 pfam01055, Glyco_hydro_31, Glycosyl hydrolases family 31. Glycosyl hydrolases are key enzymes of carbohydrate metabolizm. Family 31 comprises of enzymes that are, or similar to, alpha- galactosidases.	9e-165 sp|Q9BE70|GANC_MACFA Neutral alpha-glucosidase C (Fragment) OS=Macaca fascicularis GN=GANC PE=2 SV=2	0.0 tr|U4UE38|U4UE38_DENPD Uncharacterized protein OS=Dendroctonus ponderosae GN=D910_07935 PE=3 SV=1	GO:0005975,carbohydrate metabolic process;GO:0004553,hydrolase activity, hydrolyzing O-glycosyl compounds;GO:0030246,carbohydrate binding	K05546-ko00510,N-Glycan biosynthesis;ko04141,Protein processing in endoplasmic reticulum
evgtrinloc6297t0	1e-33 CDD:293468 pfam16863, NtCtMGAM_N, N-terminal barrel of NtMGAM and CtMGAM, maltase-glucoamylase. NtCtMGAM_N is a beta-barrel-like structure just N-terminal to the catalytic domain of maltase-glucoamylase in eukaryotes. It contributes to the architecture of the substrate-binding site, by donating a loop that comes into close contact with two regions in the catalytic domain thereby creating th…	1e-101 CDD:229011 KOG1065, KOG1065, KOG1065, Maltase glucoamylase and related hydrolases, glycosyl hydrolase family 31 [Carbohydrate transport and metabolism].	0.0 gi|478256933|gb|ENN77102.1| hypothetical protein YQE_06437, partial [Dendroctonus ponderosae]	3e-34 CDD:293468 pfam16863, NtCtMGAM_N, N-terminal barrel of NtMGAM and CtMGAM, maltase-glucoamylase. NtCtMGAM_N is a beta-barrel-like structure just N-terminal to the catalytic domain of maltase-glucoamylase in eukaryotes. It contributes to the architecture of the substrate-binding site, by donating a loop that comes into close contact with two regions in the catalytic domain thereby creating th…	8e-111 sp|Q6P7A9|LYAG_RAT Lysosomal alpha-glucosidase OS=Rattus norvegicus GN=Gaa PE=2 SV=1	0.0 tr|N6UEN5|N6UEN5_DENPD Uncharacterized protein (Fragment) OS=Dendroctonus ponderosae GN=YQE_06437 PE=3 SV=1	GO:0032450,maltose alpha-glucosidase activity;GO:0030246,carbohydrate binding;GO:0004553,hydrolase activity, hydrolyzing O-glycosyl compounds;GO:0005975,carbohydrate metabolic process;GO:0016021,integral component of membrane;GO:0004558,alpha-1,4-glucosidase activity;GO:0005980,glycogen catabolic process;GO:0005764,lysosome;GO:0005765,lysosomal membrane	-
evgtrinloc6722t0	0.0 CDD:269888 cd06602, GH31_MGAM_SI_GAA, maltase-glucoamylase, sucrase-isomaltase, lysosomal acid alpha-glucosidase. This subgroup includes the following three closely related glycosyl hydrolase family 31 (GH31) enzymes: maltase-glucoamylase (MGAM), sucrase-isomaltase (SI), and lysosomal acid alpha-glucosidase (GAA), also known as acid-maltase. MGAM is one of the two enzymes responsible for cata…	2e-172 CDD:229011 KOG1065, KOG1065, KOG1065, Maltase glucoamylase and related hydrolases, glycosyl hydrolase family 31 [Carbohydrate transport and metabolism].	0.0 gi|478256933|gb|ENN77102.1| hypothetical protein YQE_06437, partial [Dendroctonus ponderosae]	2e-177 CDD:279404 pfam01055, Glyco_hydro_31, Glycosyl hydrolases family 31. Glycosyl hydrolases are key enzymes of carbohydrate metabolizm. Family 31 comprises of enzymes that are, or similar to, alpha- galactosidases.	0.0 sp|Q6P7A9|LYAG_RAT Lysosomal alpha-glucosidase OS=Rattus norvegicus GN=Gaa PE=2 SV=1	0.0 tr|N6UEN5|N6UEN5_DENPD Uncharacterized protein (Fragment) OS=Dendroctonus ponderosae GN=YQE_06437 PE=3 SV=1	GO:0005764,lysosome;GO:0005765,lysosomal membrane;GO:0004558,alpha-1,4-glucosidase activity;GO:0005980,glycogen catabolic process;GO:0016021,integral component of membrane;GO:0032450,maltose alpha-glucosidase activity;GO:0030246,carbohydrate binding;GO:0004553,hydrolase activity, hydrolyzing O-glycosyl compounds;GO:0005975,carbohydrate metabolic process	K12316-ko00052,Galactose metabolism;ko00500,Starch and sucrose metabolism;ko04142,Lysosome
evgtrinloc426t1	2e-162 CDD:269878 cd06592, GH31_NET37, glucosidase NET37. NET37 (also known as KIAA1161) is a human lamina-associated nuclear envelope transmembrane protein. A member of the glycosyl hydrolase family 31 (GH31) , it has been shown to be required for myogenic differentiation of C2C12 cells. Related proteins are found in eukaryotes and prokaryotes. Enzymes of the GH31 family possess a wide range of …	6e-81 CDD:229011 KOG1065, KOG1065, KOG1065, Maltase glucoamylase and related hydrolases, glycosyl hydrolase family 31 [Carbohydrate transport and metabolism].	0.0 gi|577754856|gb|AHH86057.1| glycoside hydrolase family 31 [Sitophilus oryzae]	7e-53 CDD:279404 pfam01055, Glyco_hydro_31, Glycosyl hydrolases family 31. Glycosyl hydrolases are key enzymes of carbohydrate metabolizm. Family 31 comprises of enzymes that are, or similar to, alpha- galactosidases.	1e-109 sp|Q69ZQ1|K1161_MOUSE Uncharacterized family 31 glucosidase KIAA1161 OS=Mus musculus GN=Kiaa1161 PE=1 SV=2	0.0 tr|X2D732|X2D732_SITOR Glycoside hydrolase family 31 OS=Sitophilus oryzae GN=GH31-1 PE=2 SV=1	GO:0043568,positive regulation of insulin-like growth factor receptor signaling pathway;GO:0031965,nuclear membrane;GO:0051897,positive regulation of protein kinase B signaling;GO:0016021,integral component of membrane;GO:0048741,skeletal muscle fiber development;GO:0005975,carbohydrate metabolic process;GO:0004553,hydrolase activity, hydrolyzing O-glycosyl compounds	-
evgtrinloc103282t0	3e-35 CDD:227036 COG4692, COG4692, Predicted neuraminidase (sialidase) [Carbohydrate transport and metabolism].	-	2e-23 gi|848557462|gb|AKN35211.1| alpha-Kdo-ase, partial [Crassostrea virginica]	2e-26 CDD:289833 pfam13088, BNR_2, BNR repeat-like domain. This family of proteins contains BNR-like repeats suggesting these proteins may act as sialidases.	-	8e-24 tr|A0A0M3N009|A0A0M3N009_CRAVI Alpha-Kdo-ase (Fragment) OS=Crassostrea virginica PE=2 SV=1	-	-
evgtrinloc15820t1	1e-22 CDD:279624 pfam01301, Glyco_hydro_35, Glycosyl hydrolases family 35.	3e-13 CDD:228445 KOG0496, KOG0496, KOG0496, Beta-galactosidase [Carbohydrate transport and metabolism].	5e-71 gi|478255496|gb|ENN75713.1| hypothetical protein YQE_07674, partial [Dendroctonus ponderosae]	3e-23 CDD:279624 pfam01301, Glyco_hydro_35, Glycosyl hydrolases family 35.	9e-27 sp|Q8NCI6|GLBL3_HUMAN Beta-galactosidase-1-like protein 3 OS=Homo sapiens GN=GLB1L3 PE=2 SV=3	3e-71 tr|N6TDB1|N6TDB1_DENPD Beta-galactosidase (Fragment) OS=Dendroctonus ponderosae GN=YQE_07674 PE=3 SV=1	GO:0005773,vacuole;GO:0005975,carbohydrate metabolic process;GO:0016051,carbohydrate biosynthetic process;GO:0004565,beta-galactosidase activity	-
evgtrinloc2263t0	3e-11 CDD:279624 pfam01301, Glyco_hydro_35, Glycosyl hydrolases family 35.	3e-34 CDD:228445 KOG0496, KOG0496, KOG0496, Beta-galactosidase [Carbohydrate transport and metabolism].	1e-160 gi|332375773|gb|AEE63027.1| unknown [Dendroctonus ponderosae]	7e-12 CDD:279624 pfam01301, Glyco_hydro_35, Glycosyl hydrolases family 35.	5e-49 sp|Q8IW92|GLBL2_HUMAN Beta-galactosidase-1-like protein 2 OS=Homo sapiens GN=GLB1L2 PE=2 SV=1	5e-161 tr|J3JXU5|J3JXU5_DENPD Beta-galactosidase OS=Dendroctonus ponderosae PE=2 SV=1	GO:0005773,vacuole;GO:0005975,carbohydrate metabolic process;GO:0005576,extracellular region;GO:0004565,beta-galactosidase activity	-
evgtrinloc4754t0	2e-132 CDD:279624 pfam01301, Glyco_hydro_35, Glycosyl hydrolases family 35.	1e-137 CDD:228445 KOG0496, KOG0496, KOG0496, Beta-galactosidase [Carbohydrate transport and metabolism].	0.0 gi|546670852|gb|ERL83439.1| hypothetical protein D910_00417 [Dendroctonus ponderosae] gi|546677575|gb|ERL88386.1| hypothetical protein D910_05772 [Dendroctonus ponderosae]	5e-133 CDD:279624 pfam01301, Glyco_hydro_35, Glycosyl hydrolases family 35.	5e-134 sp|Q8IW92|GLBL2_HUMAN Beta-galactosidase-1-like protein 2 OS=Homo sapiens GN=GLB1L2 PE=2 SV=1	0.0 tr|U4TPS8|U4TPS8_DENPD Uncharacterized protein OS=Dendroctonus ponderosae GN=D910_00417 PE=3 SV=1	GO:0004565,beta-galactosidase activity;GO:0005576,extracellular region;GO:0005975,carbohydrate metabolic process;GO:0005773,vacuole	-
evgtrinloc8486t0	5e-79 CDD:279624 pfam01301, Glyco_hydro_35, Glycosyl hydrolases family 35.	5e-63 CDD:228445 KOG0496, KOG0496, KOG0496, Beta-galactosidase [Carbohydrate transport and metabolism].	2e-110 gi|478255496|gb|ENN75713.1| hypothetical protein YQE_07674, partial [Dendroctonus ponderosae]	1e-79 CDD:279624 pfam01301, Glyco_hydro_35, Glycosyl hydrolases family 35.	3e-49 sp|A2RSQ1|GLBL3_MOUSE Beta-galactosidase-1-like protein 3 OS=Mus musculus GN=Glb1l3 PE=1 SV=1	9e-111 tr|N6TDB1|N6TDB1_DENPD Beta-galactosidase (Fragment) OS=Dendroctonus ponderosae GN=YQE_07674 PE=3 SV=1	GO:0016051,carbohydrate biosynthetic process;GO:0004565,beta-galactosidase activity;GO:0005773,vacuole;GO:0005975,carbohydrate metabolic process	-
evgtrinloc2773t1	6e-116 CDD:279624 pfam01301, Glyco_hydro_35, Glycosyl hydrolases family 35.	4e-120 CDD:228445 KOG0496, KOG0496, KOG0496, Beta-galactosidase [Carbohydrate transport and metabolism].	0.0 gi|546683270|gb|ERL93102.1| hypothetical protein D910_10404 [Dendroctonus ponderosae]	1e-116 CDD:279624 pfam01301, Glyco_hydro_35, Glycosyl hydrolases family 35.	2e-128 sp|Q8NCI6|GLBL3_HUMAN Beta-galactosidase-1-like protein 3 OS=Homo sapiens GN=GLB1L3 PE=2 SV=3	0.0 tr|U4UJ39|U4UJ39_DENPD Beta-galactosidase OS=Dendroctonus ponderosae GN=D910_10404 PE=3 SV=1	GO:0005773,vacuole;GO:0005975,carbohydrate metabolic process;GO:0004565,beta-galactosidase activity	-
evgtrinloc1589t1	2e-118 CDD:279624 pfam01301, Glyco_hydro_35, Glycosyl hydrolases family 35.	2e-120 CDD:228445 KOG0496, KOG0496, KOG0496, Beta-galactosidase [Carbohydrate transport and metabolism].	0.0 gi|546676750|gb|ERL87706.1| hypothetical protein D910_05096 [Dendroctonus ponderosae]	6e-119 CDD:279624 pfam01301, Glyco_hydro_35, Glycosyl hydrolases family 35.	9e-121 sp|Q8NCI6|GLBL3_HUMAN Beta-galactosidase-1-like protein 3 OS=Homo sapiens GN=GLB1L3 PE=2 SV=3	0.0 tr|U4UAS1|U4UAS1_DENPD Beta-galactosidase OS=Dendroctonus ponderosae GN=D910_05096 PE=3 SV=1	GO:0005773,vacuole;GO:0005975,carbohydrate metabolic process;GO:0004565,beta-galactosidase activity;GO:0016051,carbohydrate biosynthetic process	-
evgtrinloc127237t0	1e-54 CDD:280271 pfam02065, Melibiase, Melibiase. Glycoside hydrolase families GH27, GH31 and GH36 form the glycoside hydrolase clan GH-D. Glycoside hydrolase family 36 can be split into 11 families, GH36A to GH36K. This family includes enzymes from GH36A-B and GH36D-K and from GH27.	-	9e-42 gi|556759282|ref|XP_005974969.1| PREDICTED: probable alpha-galactosidase G-like [Pantholops hodgsonii]	2e-55 CDD:280271 pfam02065, Melibiase, Melibiase. Glycoside hydrolase families GH27, GH31 and GH36 form the glycoside hydrolase clan GH-D. Glycoside hydrolase family 36 can be split into 11 families, GH36A to GH36K. This family includes enzymes from GH36A-B and GH36D-K and from GH27.	5e-65 sp|P16551|RAFA_ECOLX Alpha-galactosidase OS=Escherichia coli GN=rafA PE=1 SV=1	8e-44 tr|I1F0Y1|I1F0Y1_AMPQE Uncharacterized protein OS=Amphimedon queenslandica PE=4 SV=1	GO:0052692,raffinose alpha-galactosidase activity;GO:0005975,carbohydrate metabolic process;GO:0004557,alpha-galactosidase activity	-
evgtrinloc105937t0	2e-24 CDD:215307 PLN02567, PLN02567, alpha,alpha-trehalase.	7e-22 CDD:228550 KOG0602, KOG0602, KOG0602, Neutral trehalase [Carbohydrate transport and metabolism].	6e-36 gi|546672628|gb|ERL84424.1| hypothetical protein D910_01857 [Dendroctonus ponderosae]	7e-21 CDD:279537 pfam01204, Trehalase, Trehalase. Trehalase (EC:3.2.1.28) is known to recycle trehalose to glucose. Trehalose is a physiological hallmark of heat-shock response in yeast and protects of proteins and membranes against a variety of stresses. This family is found in conjunction with pfam07492 in fungi.	3e-33 sp|P32359|TREA_TENMO Trehalase OS=Tenebrio molitor PE=2 SV=1	3e-36 tr|U4TSF0|U4TSF0_DENPD Trehalase OS=Dendroctonus ponderosae GN=D910_01857 PE=3 SV=1	GO:0004555,alpha,alpha-trehalase activity;GO:0005991,trehalose metabolic process;GO:0005576,extracellular region	-
evgtrinloc14406t0	9e-13 CDD:279537 pfam01204, Trehalase, Trehalase. Trehalase (EC:3.2.1.28) is known to recycle trehalose to glucose. Trehalose is a physiological hallmark of heat-shock response in yeast and protects of proteins and membranes against a variety of stresses. This family is found in conjunction with pfam07492 in fungi.	1e-17 CDD:228550 KOG0602, KOG0602, KOG0602, Neutral trehalase [Carbohydrate transport and metabolism].	3e-30 gi|478263184|gb|ENN81577.1| hypothetical protein YQE_02106, partial [Dendroctonus ponderosae]	2e-13 CDD:279537 pfam01204, Trehalase, Trehalase. Trehalase (EC:3.2.1.28) is known to recycle trehalose to glucose. Trehalose is a physiological hallmark of heat-shock response in yeast and protects of proteins and membranes against a variety of stresses. This family is found in conjunction with pfam07492 in fungi.	3e-20 sp|Q8MMG9|TREA_PIMHY Trehalase OS=Pimpla hypochondriaca GN=tre1 PE=1 SV=1	1e-30 tr|N6US98|N6US98_DENPD Trehalase (Fragment) OS=Dendroctonus ponderosae GN=YQE_02106 PE=3 SV=1	GO:0005576,extracellular region;GO:0005991,trehalose metabolic process;GO:0004555,alpha,alpha-trehalase activity	-
evgtrinloc1973t0	0.0 CDD:279537 pfam01204, Trehalase, Trehalase. Trehalase (EC:3.2.1.28) is known to recycle trehalose to glucose. Trehalose is a physiological hallmark of heat-shock response in yeast and protects of proteins and membranes against a variety of stresses. This family is found in conjunction with pfam07492 in fungi.	0.0 CDD:228550 KOG0602, KOG0602, KOG0602, Neutral trehalase [Carbohydrate transport and metabolism].	0.0 gi|332376294|gb|AEE63287.1| unknown [Dendroctonus ponderosae] gi|478257770|gb|ENN77913.1| hypothetical protein YQE_05590, partial [Dendroctonus ponderosae]	0.0 CDD:279537 pfam01204, Trehalase, Trehalase. Trehalase (EC:3.2.1.28) is known to recycle trehalose to glucose. Trehalose is a physiological hallmark of heat-shock response in yeast and protects of proteins and membranes against a variety of stresses. This family is found in conjunction with pfam07492 in fungi.	0.0 sp|P32359|TREA_TENMO Trehalase OS=Tenebrio molitor PE=2 SV=1	0.0 tr|J3JYK0|J3JYK0_DENPD Trehalase OS=Dendroctonus ponderosae GN=YQE_05590 PE=2 SV=1	GO:0004555,alpha,alpha-trehalase activity;GO:0005991,trehalose metabolic process;GO:0005576,extracellular region	K01194-ko00500,Starch and sucrose metabolism
evgtrinloc10912t1	9e-132 CDD:279537 pfam01204, Trehalase, Trehalase. Trehalase (EC:3.2.1.28) is known to recycle trehalose to glucose. Trehalose is a physiological hallmark of heat-shock response in yeast and protects of proteins and membranes against a variety of stresses. This family is found in conjunction with pfam07492 in fungi.	2e-126 CDD:228550 KOG0602, KOG0602, KOG0602, Neutral trehalase [Carbohydrate transport and metabolism].	7e-179 gi|546681812|gb|ERL91838.1| hypothetical protein D910_09163 [Dendroctonus ponderosae]	2e-132 CDD:279537 pfam01204, Trehalase, Trehalase. Trehalase (EC:3.2.1.28) is known to recycle trehalose to glucose. Trehalose is a physiological hallmark of heat-shock response in yeast and protects of proteins and membranes against a variety of stresses. This family is found in conjunction with pfam07492 in fungi.	7e-156 sp|P32359|TREA_TENMO Trehalase OS=Tenebrio molitor PE=2 SV=1	3e-179 tr|U4UHM7|U4UHM7_DENPD Trehalase OS=Dendroctonus ponderosae GN=D910_09163 PE=3 SV=1	GO:0005991,trehalose metabolic process;GO:0005576,extracellular region;GO:0004555,alpha,alpha-trehalase activity	-
evgtrinloc8721t0	0.0 CDD:279537 pfam01204, Trehalase, Trehalase. Trehalase (EC:3.2.1.28) is known to recycle trehalose to glucose. Trehalose is a physiological hallmark of heat-shock response in yeast and protects of proteins and membranes against a variety of stresses. This family is found in conjunction with pfam07492 in fungi.	0.0 CDD:228550 KOG0602, KOG0602, KOG0602, Neutral trehalase [Carbohydrate transport and metabolism].	0.0 gi|546684614|gb|ERL94231.1| hypothetical protein D910_11512 [Dendroctonus ponderosae]	0.0 CDD:279537 pfam01204, Trehalase, Trehalase. Trehalase (EC:3.2.1.28) is known to recycle trehalose to glucose. Trehalose is a physiological hallmark of heat-shock response in yeast and protects of proteins and membranes against a variety of stresses. This family is found in conjunction with pfam07492 in fungi.	0.0 sp|A8J4S9|TREA_APIME Trehalase OS=Apis mellifera PE=1 SV=1	0.0 tr|U4UVG1|U4UVG1_DENPD Trehalase OS=Dendroctonus ponderosae GN=D910_11512 PE=3 SV=1	GO:0005991,trehalose metabolic process;GO:0016021,integral component of membrane;GO:0004555,alpha,alpha-trehalase activity	K01194-ko00500,Starch and sucrose metabolism
evgtrinloc10839t0	8e-179 CDD:212121 cd10810, GH38N_AMII_LAM_like, N-terminal catalytic domain of lysosomal alpha-mannosidase and similar proteins; glycoside hydrolase family 38 (GH38). The subfamily is represented by lysosomal alpha-mannosidase (LAM, Man2B1, EC 3.2.1.114), which is a broad specificity exoglycosidase hydrolyzing all known alpha 1,2-, alpha 1,3-, and alpha 1,6-mannosidic linkages from numerous high …	0.0 CDD:229898 KOG1959, KOG1959, KOG1959, Glycosyl hydrolase, family 38 - alpha-mannosidase [Carbohydrate transport and metabolism].	0.0 gi|478259910|gb|ENN79712.1| hypothetical protein YQE_03769, partial [Dendroctonus ponderosae]	1e-95 CDD:279421 pfam01074, Glyco_hydro_38, Glycosyl hydrolases family 38 N-terminal domain. Glycosyl hydrolases are key enzymes of carbohydrate metabolizm.	0.0 sp|Q8VHC8|MA2B1_CAVPO Lysosomal alpha-mannosidase OS=Cavia porcellus GN=MAN2B1 PE=1 SV=1	0.0 tr|N6ULX5|N6ULX5_DENPD Alpha-mannosidase (Fragment) OS=Dendroctonus ponderosae GN=YQE_03769 PE=3 SV=1	GO:0006013,mannose metabolic process;GO:0004559,alpha-mannosidase activity;GO:0008270,zinc ion binding;GO:0030246,carbohydrate binding;GO:0005764,lysosome	K12311-ko00511,Other glycan degradation;ko04142,Lysosome
evgtrinloc1282t0	6e-157 CDD:212121 cd10810, GH38N_AMII_LAM_like, N-terminal catalytic domain of lysosomal alpha-mannosidase and similar proteins; glycoside hydrolase family 38 (GH38). The subfamily is represented by lysosomal alpha-mannosidase (LAM, Man2B1, EC 3.2.1.114), which is a broad specificity exoglycosidase hydrolyzing all known alpha 1,2-, alpha 1,3-, and alpha 1,6-mannosidic linkages from numerous high …	0.0 CDD:229898 KOG1959, KOG1959, KOG1959, Glycosyl hydrolase, family 38 - alpha-mannosidase [Carbohydrate transport and metabolism].	0.0 gi|91079945|ref|XP_968596.1| PREDICTED: lysosomal alpha-mannosidase [Tribolium castaneum] gi|270003256|gb|EEZ99703.1| Alpha-mannosidase 2-like Protein [Tribolium castaneum]	1e-92 CDD:279421 pfam01074, Glyco_hydro_38, Glycosyl hydrolases family 38 N-terminal domain. Glycosyl hydrolases are key enzymes of carbohydrate metabolizm.	0.0 sp|Q8VHC8|MA2B1_CAVPO Lysosomal alpha-mannosidase OS=Cavia porcellus GN=MAN2B1 PE=1 SV=1	0.0 tr|D6WI18|D6WI18_TRICA Alpha-mannosidase OS=Tribolium castaneum GN=TcasGA2_TC002464 PE=3 SV=1	GO:0030246,carbohydrate binding;GO:0004559,alpha-mannosidase activity;GO:0005764,lysosome;GO:0008270,zinc ion binding;GO:0006013,mannose metabolic process	K12311-ko00511,Other glycan degradation;ko04142,Lysosome
evgtrinloc1398t1	6e-177 CDD:212121 cd10810, GH38N_AMII_LAM_like, N-terminal catalytic domain of lysosomal alpha-mannosidase and similar proteins; glycoside hydrolase family 38 (GH38). The subfamily is represented by lysosomal alpha-mannosidase (LAM, Man2B1, EC 3.2.1.114), which is a broad specificity exoglycosidase hydrolyzing all known alpha 1,2-, alpha 1,3-, and alpha 1,6-mannosidic linkages from numerous high …	0.0 CDD:229898 KOG1959, KOG1959, KOG1959, Glycosyl hydrolase, family 38 - alpha-mannosidase [Carbohydrate transport and metabolism].	0.0 gi|478259910|gb|ENN79712.1| hypothetical protein YQE_03769, partial [Dendroctonus ponderosae]	1e-96 CDD:279421 pfam01074, Glyco_hydro_38, Glycosyl hydrolases family 38 N-terminal domain. Glycosyl hydrolases are key enzymes of carbohydrate metabolizm.	0.0 sp|Q8VHC8|MA2B1_CAVPO Lysosomal alpha-mannosidase OS=Cavia porcellus GN=MAN2B1 PE=1 SV=1	0.0 tr|N6ULX5|N6ULX5_DENPD Alpha-mannosidase (Fragment) OS=Dendroctonus ponderosae GN=YQE_03769 PE=3 SV=1	GO:0030246,carbohydrate binding;GO:0004559,alpha-mannosidase activity;GO:0005764,lysosome;GO:0008270,zinc ion binding;GO:0006013,mannose metabolic process	K12311-ko00511,Other glycan degradation;ko04142,Lysosome
evgtrinloc15821t0	2e-130 CDD:212120 cd10809, GH38N_AMII_GMII_SfManIII_like, N-terminal catalytic domain of Golgi alpha-mannosidase II, Spodoptera frugiperda Sf9 alpha-mannosidase III, and similar proteins; glycoside hydrolase family 38 (GH38). This subfamily is represented by Golgi alpha-mannosidase II (GMII, also known as mannosyl-oligosaccharide 1,3- 1,6-alpha mannosidase, EC 3.2.1.114, Man2A1), a monomeric, mem…	4e-161 CDD:229897 KOG1958, KOG1958, KOG1958, Glycosyl hydrolase, family 38 - alpha-mannosidase [Carbohydrate transport and metabolism].	0.0 gi|478263251|gb|ENN81639.1| hypothetical protein YQE_01970, partial [Dendroctonus ponderosae]	6e-50 CDD:279421 pfam01074, Glyco_hydro_38, Glycosyl hydrolases family 38 N-terminal domain. Glycosyl hydrolases are key enzymes of carbohydrate metabolizm.	5e-102 sp|Q8BRK9|MA2A2_MOUSE Alpha-mannosidase 2x OS=Mus musculus GN=Man2a2 PE=1 SV=2	0.0 tr|N6TME6|N6TME6_DENPD Alpha-mannosidase (Fragment) OS=Dendroctonus ponderosae GN=YQE_01970 PE=3 SV=1	GO:0008270,zinc ion binding;GO:0004572,mannosyl-oligosaccharide 1,3-1,6-alpha-mannosidase activity;GO:0016799,hydrolase activity, hydrolyzing N-glycosyl compounds;GO:0000139,Golgi membrane;GO:0006013,mannose metabolic process;GO:0030246,carbohydrate binding;GO:0006517,protein deglycosylation;GO:0004559,alpha-mannosidase activity;GO:0006491,N-glycan processing;GO:0016021,integral component of memb…	K01191-ko00511,Other glycan degradation
evgtrinloc23175t1	5e-106 CDD:212120 cd10809, GH38N_AMII_GMII_SfManIII_like, N-terminal catalytic domain of Golgi alpha-mannosidase II, Spodoptera frugiperda Sf9 alpha-mannosidase III, and similar proteins; glycoside hydrolase family 38 (GH38). This subfamily is represented by Golgi alpha-mannosidase II (GMII, also known as mannosyl-oligosaccharide 1,3- 1,6-alpha mannosidase, EC 3.2.1.114, Man2A1), a monomeric, mem…	8e-117 CDD:229897 KOG1958, KOG1958, KOG1958, Glycosyl hydrolase, family 38 - alpha-mannosidase [Carbohydrate transport and metabolism].	0.0 gi|478250329|gb|ENN70826.1| hypothetical protein YQE_12490, partial [Dendroctonus ponderosae]	2e-63 CDD:279421 pfam01074, Glyco_hydro_38, Glycosyl hydrolases family 38 N-terminal domain. Glycosyl hydrolases are key enzymes of carbohydrate metabolizm.	1e-91 sp|P49641|MA2A2_HUMAN Alpha-mannosidase 2x OS=Homo sapiens GN=MAN2A2 PE=2 SV=3	0.0 tr|N6TR79|N6TR79_DENPD Alpha-mannosidase (Fragment) OS=Dendroctonus ponderosae GN=YQE_12490 PE=3 SV=1	GO:0030246,carbohydrate binding;GO:0006517,protein deglycosylation;GO:0004559,alpha-mannosidase activity;GO:0006491,N-glycan processing;GO:0016021,integral component of membrane;GO:0008270,zinc ion binding;GO:0004572,mannosyl-oligosaccharide 1,3-1,6-alpha-mannosidase activity;GO:0006013,mannose metabolic process;GO:0000139,Golgi membrane;GO:0016799,hydrolase activity, hydrolyzing N-glycosyl compo…	K01231-ko00510,N-Glycan biosynthesis;ko00513,Various types of N-glycan biosynthesis
evgtrinloc3004t1	1e-164 CDD:212121 cd10810, GH38N_AMII_LAM_like, N-terminal catalytic domain of lysosomal alpha-mannosidase and similar proteins; glycoside hydrolase family 38 (GH38). The subfamily is represented by lysosomal alpha-mannosidase (LAM, Man2B1, EC 3.2.1.114), which is a broad specificity exoglycosidase hydrolyzing all known alpha 1,2-, alpha 1,3-, and alpha 1,6-mannosidic linkages from numerous high …	0.0 CDD:229898 KOG1959, KOG1959, KOG1959, Glycosyl hydrolase, family 38 - alpha-mannosidase [Carbohydrate transport and metabolism].	0.0 gi|478253035|gb|ENN73415.1| hypothetical protein YQE_09977, partial [Dendroctonus ponderosae]	9e-86 CDD:279421 pfam01074, Glyco_hydro_38, Glycosyl hydrolases family 38 N-terminal domain. Glycosyl hydrolases are key enzymes of carbohydrate metabolizm.	3e-150 sp|Q29451|MA2B1_BOVIN Lysosomal alpha-mannosidase OS=Bos taurus GN=MAN2B1 PE=1 SV=4	0.0 tr|N6TVU1|N6TVU1_DENPD Uncharacterized protein (Fragment) OS=Dendroctonus ponderosae GN=YQE_09977 PE=4 SV=1	GO:0006013,mannose metabolic process;GO:0008270,zinc ion binding;GO:0005764,lysosome;GO:0006517,protein deglycosylation;GO:0004559,alpha-mannosidase activity;GO:0030246,carbohydrate binding;GO:0007611,learning or memory	-
evgtrinloc105297t0	5e-68 CDD:133429 cd05293, LDH_1, A subgroup of L-lactate dehydrogenases. L-lactate dehydrogenases (LDH) are tetrameric enzymes catalyzing the last step of glycolysis in which pyruvate is converted to L-lactate. This subgroup is composed of eukaryotic LDHs. Vertebrate LDHs are non-allosteric. This is in contrast to some bacterial LDHs that are activated by an allosteric effector such as fructose-1…	6e-65 CDD:229436 KOG1495, KOG1495, KOG1495, Lactate dehydrogenase [Energy production and conversion].	4e-55 gi|910318547|ref|XP_013162105.1| PREDICTED: L-lactate dehydrogenase isoform X2 [Papilio xuthus] gi|930652006|gb|KPI94347.1| L-lactate dehydrogenase [Papilio xuthus]	3e-36 CDD:278485 pfam00056, Ldh_1_N, lactate/malate dehydrogenase, NAD binding domain. L-lactate dehydrogenases are metabolic enzymes which catalyze the conversion of L-lactate to pyruvate, the last step in anaerobic glycolysis. L-2-hydroxyisocaproate dehydrogenases are also members of the family. Malate dehydrogenases catalyze the interconversion of malate to oxaloacetate. The enzyme participate…	7e-52 sp|Q9XT86|LDHB_MONDO L-lactate dehydrogenase B chain OS=Monodelphis domestica GN=LDHB PE=2 SV=3	5e-55 tr|A0A140DKV9|A0A140DKV9_9CUCU L-lactate dehydrogenase (Fragment) OS=Rhynchophorus ferrugineus PE=2 SV=1	GO:0005975,carbohydrate metabolic process;GO:0005737,cytoplasm;GO:0019752,carboxylic acid metabolic process;GO:0004459,L-lactate dehydrogenase activity	-
evgtrinloc17t0	4e-51 CDD:280233 pfam02015, Glyco_hydro_45, Glycosyl hydrolase family 45.	-	3e-64 gi|315570484|gb|ADU33246.1| endo-beta-1,4-glucanase [Sitophilus oryzae]	8e-52 CDD:280233 pfam02015, Glyco_hydro_45, Glycosyl hydrolase family 45.	7e-48 sp|O97401|GUN_PHACE Endoglucanase OS=Phaedon cochleariae PE=2 SV=1	1e-64 tr|E7CIN4|E7CIN4_SITOR Endo-beta-1,4-glucanase OS=Sitophilus oryzae GN=GH45-1 PE=2 SV=1	GO:0007586,digestion;GO:0005576,extracellular region;GO:0030245,cellulose catabolic process;GO:0008810,cellulase activity;GO:0005975,carbohydrate metabolic process	-
evgtrinloc26278t0	4e-49 CDD:280233 pfam02015, Glyco_hydro_45, Glycosyl hydrolase family 45.	-	8e-126 gi|315570490|gb|ADU33249.1| endo-beta-1,4-glucanase [Sitophilus oryzae]	1e-49 CDD:280233 pfam02015, Glyco_hydro_45, Glycosyl hydrolase family 45.	4e-68 sp|O97401|GUN_PHACE Endoglucanase OS=Phaedon cochleariae PE=2 SV=1	4e-126 tr|E7CIN7|E7CIN7_SITOR Endo-beta-1,4-glucanase OS=Sitophilus oryzae GN=GH45-4 PE=2 SV=1	GO:0008810,cellulase activity;GO:0005975,carbohydrate metabolic process;GO:0030245,cellulose catabolic process;GO:0007586,digestion;GO:0005576,extracellular region	-
evgtrinloc10770t0	2e-73 CDD:279825 pfam01532, Glyco_hydro_47, Glycosyl hydrolase family 47. Members of this family are alpha-mannosidases that catalyze the hydrolysis of the terminal 1,2-linked alpha-D-mannose residues in the oligo-mannose oligosaccharide Man(9)(GlcNAc)(2).	6e-113 CDD:230369 KOG2430, KOG2430, KOG2430, Glycosyl hydrolase, family 47 [Carbohydrate transport and metabolism].	5e-132 gi|478261823|gb|ENN80946.1| hypothetical protein YQE_02651, partial [Dendroctonus ponderosae]	5e-74 CDD:279825 pfam01532, Glyco_hydro_47, Glycosyl hydrolase family 47. Members of this family are alpha-mannosidases that catalyze the hydrolysis of the terminal 1,2-linked alpha-D-mannose residues in the oligo-mannose oligosaccharide Man(9)(GlcNAc)(2).	3e-85 sp|Q6GQB9|EDEM3_XENLA ER degradation-enhancing alpha-mannosidase-like protein 3 OS=Xenopus laevis GN=edem3 PE=2 SV=2	2e-132 tr|N6UJV7|N6UJV7_DENPD alpha-1,2-Mannosidase (Fragment) OS=Dendroctonus ponderosae GN=YQE_02651 PE=3 SV=1	GO:0006986,response to unfolded protein;GO:0005509,calcium ion binding;GO:0004571,mannosyl-oligosaccharide 1,2-alpha-mannosidase activity;GO:0006486,protein glycosylation;GO:0005788,endoplasmic reticulum lumen;GO:0016020,membrane;GO:0008152,metabolic process	K10086-ko04141,Protein processing in endoplasmic reticulum
evgtrinloc3368t0	0.0 CDD:279825 pfam01532, Glyco_hydro_47, Glycosyl hydrolase family 47. Members of this family are alpha-mannosidases that catalyze the hydrolysis of the terminal 1,2-linked alpha-D-mannose residues in the oligo-mannose oligosaccharide Man(9)(GlcNAc)(2).	0.0 CDD:230143 KOG2204, KOG2204, KOG2204, Mannosyl-oligosaccharide alpha-1,2-mannosidase and related glycosyl hydrolases [Carbohydrate transport and metabolism].	0.0 gi|91091790|ref|XP_970226.1| PREDICTED: mannosyl-oligosaccharide 1,2-alpha-mannosidase IA isoform X1 [Tribolium castaneum] gi|1004395369|gb|KYB24855.1| Mannosyl-oligosaccharide alpha-1,2-mannosidase isoform A-like Protein [Tribolium castaneum]	0.0 CDD:279825 pfam01532, Glyco_hydro_47, Glycosyl hydrolase family 47. Members of this family are alpha-mannosidases that catalyze the hydrolysis of the terminal 1,2-linked alpha-D-mannose residues in the oligo-mannose oligosaccharide Man(9)(GlcNAc)(2).	0.0 sp|P53624|MA1A1_DROME Mannosyl-oligosaccharide alpha-1,2-mannosidase IA OS=Drosophila melanogaster GN=alpha-Man-Ia PE=2 SV=2	0.0 tr|V5H014|V5H014_ANOGL alpha-1,2-Mannosidase OS=Anoplophora glabripennis GN=MA121 PE=3 SV=1	GO:0006491,N-glycan processing;GO:0016021,integral component of membrane;GO:0008152,metabolic process;GO:0005509,calcium ion binding;GO:0072347,response to anesthetic;GO:0004571,mannosyl-oligosaccharide 1,2-alpha-mannosidase activity;GO:0035010,encapsulation of foreign target;GO:0006487,protein N-linked glycosylation;GO:0012505,endomembrane system;GO:0008340,determination of adult lifespan;GO:000…	K01230-ko00510,N-Glycan biosynthesis;ko00513,Various types of N-glycan biosynthesis;ko04141,Protein processing in endoplasmic reticulum
evgtrinloc5765t1	0.0 CDD:279825 pfam01532, Glyco_hydro_47, Glycosyl hydrolase family 47. Members of this family are alpha-mannosidases that catalyze the hydrolysis of the terminal 1,2-linked alpha-D-mannose residues in the oligo-mannose oligosaccharide Man(9)(GlcNAc)(2).	0.0 CDD:230370 KOG2431, KOG2431, KOG2431, 1, 2-alpha-mannosidase [Carbohydrate transport and metabolism].	0.0 gi|478253138|gb|ENN73509.1| hypothetical protein YQE_09760, partial [Dendroctonus ponderosae]	0.0 CDD:279825 pfam01532, Glyco_hydro_47, Glycosyl hydrolase family 47. Members of this family are alpha-mannosidases that catalyze the hydrolysis of the terminal 1,2-linked alpha-D-mannose residues in the oligo-mannose oligosaccharide Man(9)(GlcNAc)(2).	0.0 sp|Q9UKM7|MA1B1_HUMAN Endoplasmic reticulum mannosyl-oligosaccharide 1,2-alpha-mannosidase OS=Homo sapiens GN=MAN1B1 PE=1 SV=2	0.0 tr|N6T0C4|N6T0C4_DENPD alpha-1,2-Mannosidase (Fragment) OS=Dendroctonus ponderosae GN=YQE_09760 PE=3 SV=1	GO:0044322,endoplasmic reticulum quality control compartment;GO:0036509,trimming of terminal mannose on B branch;GO:0005783,endoplasmic reticulum;GO:0009311,oligosaccharide metabolic process;GO:0036508,protein alpha-1,2-demannosylation;GO:0004571,mannosyl-oligosaccharide 1,2-alpha-mannosidase activity;GO:0005794,Golgi apparatus;GO:0004559,alpha-mannosidase activity;GO:1904382,mannose trimming inv…	K01230-ko00510,N-Glycan biosynthesis;ko00513,Various types of N-glycan biosynthesis;ko04141,Protein processing in endoplasmic reticulum
evgtrinloc7418t0	9e-90 CDD:279825 pfam01532, Glyco_hydro_47, Glycosyl hydrolase family 47. Members of this family are alpha-mannosidases that catalyze the hydrolysis of the terminal 1,2-linked alpha-D-mannose residues in the oligo-mannose oligosaccharide Man(9)(GlcNAc)(2).	0.0 CDD:230368 KOG2429, KOG2429, KOG2429, Glycosyl hydrolase, family 47 [Carbohydrate transport and metabolism].	0.0 gi|478254595|gb|ENN74838.1| hypothetical protein YQE_08610, partial [Dendroctonus ponderosae]	2e-90 CDD:279825 pfam01532, Glyco_hydro_47, Glycosyl hydrolase family 47. Members of this family are alpha-mannosidases that catalyze the hydrolysis of the terminal 1,2-linked alpha-D-mannose residues in the oligo-mannose oligosaccharide Man(9)(GlcNAc)(2).	3e-153 sp|Q9BV94|EDEM2_HUMAN ER degradation-enhancing alpha-mannosidase-like protein 2 OS=Homo sapiens GN=EDEM2 PE=1 SV=2	0.0 tr|N6TAR7|N6TAR7_DENPD alpha-1,2-Mannosidase (Fragment) OS=Dendroctonus ponderosae GN=YQE_08610 PE=3 SV=1	GO:0005788,endoplasmic reticulum lumen;GO:0008152,metabolic process;GO:0016020,membrane;GO:0006491,N-glycan processing;GO:0030433,ER-associated ubiquitin-dependent protein catabolic process;GO:1904382,mannose trimming involved in glycoprotein ERAD pathway;GO:0004559,alpha-mannosidase activity;GO:0097466,glycoprotein ERAD pathway;GO:0005509,calcium ion binding;GO:0030968,endoplasmic reticulum unfo…	K10085-ko04141,Protein processing in endoplasmic reticulum
evgtrinloc9801t0	6e-80 CDD:279825 pfam01532, Glyco_hydro_47, Glycosyl hydrolase family 47. Members of this family are alpha-mannosidases that catalyze the hydrolysis of the terminal 1,2-linked alpha-D-mannose residues in the oligo-mannose oligosaccharide Man(9)(GlcNAc)(2).	0.0 CDD:230369 KOG2430, KOG2430, KOG2430, Glycosyl hydrolase, family 47 [Carbohydrate transport and metabolism].	0.0 gi|546673713|gb|ERL85272.1| hypothetical protein D910_02693 [Dendroctonus ponderosae]	1e-80 CDD:279825 pfam01532, Glyco_hydro_47, Glycosyl hydrolase family 47. Members of this family are alpha-mannosidases that catalyze the hydrolysis of the terminal 1,2-linked alpha-D-mannose residues in the oligo-mannose oligosaccharide Man(9)(GlcNAc)(2).	1e-169 sp|Q9BZQ6|EDEM3_HUMAN ER degradation-enhancing alpha-mannosidase-like protein 3 OS=Homo sapiens GN=EDEM3 PE=1 SV=2	0.0 tr|V5G0I0|V5G0I0_ANOGL alpha-1,2-Mannosidase OS=Anoplophora glabripennis GN=EDEM3 PE=3 SV=1	GO:0004571,mannosyl-oligosaccharide 1,2-alpha-mannosidase activity;GO:0004569,glycoprotein endo-alpha-1,2-mannosidase activity;GO:0044322,endoplasmic reticulum quality control compartment;GO:0005783,endoplasmic reticulum;GO:0006491,N-glycan processing;GO:0016020,membrane;GO:0008152,metabolic process;GO:0005788,endoplasmic reticulum lumen;GO:0030968,endoplasmic reticulum unfolded protein response;…	K10086-ko04141,Protein processing in endoplasmic reticulum
evgtrinloc145t1	0.0 CDD:280230 pfam02011, Glyco_hydro_48, Glycosyl hydrolase family 48. Members of this family are endoglucanase EC:3.2.1.4 and exoglucanase EC:3.2.1.91 enzymes that cleave cellulose or related substrate.	-	0.0 gi|332376899|gb|AEE63589.1| unknown [Dendroctonus ponderosae]	0.0 CDD:280230 pfam02011, Glyco_hydro_48, Glycosyl hydrolase family 48. Members of this family are endoglucanase EC:3.2.1.4 and exoglucanase EC:3.2.1.91 enzymes that cleave cellulose or related substrate.	0.0 sp|P50899|GUXB_CELFA Exoglucanase B OS=Cellulomonas fimi (strain ATCC 484 / DSM 20113 / JCM 1341 / NBRC 15513 / NCIMB 8980 / NCTC 7547) GN=cbhB PE=1 SV=1	0.0 tr|E7CIT7|E7CIT7_DENPD Uncharacterized protein OS=Dendroctonus ponderosae PE=2 SV=1	GO:0016162,cellulose 1,4-beta-cellobiosidase activity;GO:0030245,cellulose catabolic process;GO:0008810,cellulase activity;GO:0030247,polysaccharide binding	-
evgtrinloc766t0	0.0 CDD:280230 pfam02011, Glyco_hydro_48, Glycosyl hydrolase family 48. Members of this family are endoglucanase EC:3.2.1.4 and exoglucanase EC:3.2.1.91 enzymes that cleave cellulose or related substrate.	-	0.0 gi|332376899|gb|AEE63589.1| unknown [Dendroctonus ponderosae]	0.0 CDD:280230 pfam02011, Glyco_hydro_48, Glycosyl hydrolase family 48. Members of this family are endoglucanase EC:3.2.1.4 and exoglucanase EC:3.2.1.91 enzymes that cleave cellulose or related substrate.	9e-178 sp|P50899|GUXB_CELFA Exoglucanase B OS=Cellulomonas fimi (strain ATCC 484 / DSM 20113 / JCM 1341 / NBRC 15513 / NCIMB 8980 / NCTC 7547) GN=cbhB PE=1 SV=1	0.0 tr|E7CIT7|E7CIT7_DENPD Uncharacterized protein OS=Dendroctonus ponderosae PE=2 SV=1	GO:0030247,polysaccharide binding;GO:0016162,cellulose 1,4-beta-cellobiosidase activity;GO:0030245,cellulose catabolic process;GO:0008810,cellulase activity	-
evgtrinloc15891t0	1e-29 CDD:236657 PRK10150, PRK10150, beta-D-glucuronidase; Provisional.	-	1e-45 gi|478250733|gb|ENN71225.1| hypothetical protein YQE_12153, partial [Dendroctonus ponderosae]	4e-17 CDD:280925 pfam02836, Glyco_hydro_2_C, Glycosyl hydrolases family 2, TIM barrel domain. This family contains beta-galactosidase, beta-mannosidase and beta-glucuronidase activities.	1e-26 sp|P08236|BGLR_HUMAN Beta-glucuronidase OS=Homo sapiens GN=GUSB PE=1 SV=2	7e-46 tr|N6TPQ9|N6TPQ9_DENPD Beta-glucuronidase (Fragment) OS=Dendroctonus ponderosae GN=YQE_12153 PE=3 SV=1	GO:0043202,lysosomal lumen;GO:0005975,carbohydrate metabolic process;GO:0043231,intracellular membrane-bounded organelle;GO:0070062,extracellular exosome;GO:0005102,receptor binding;GO:0016020,membrane;GO:0004566,beta-glucuronidase activity;GO:0019904,protein domain specific binding;GO:0005615,extracellular space;GO:0030214,hyaluronan catabolic process;GO:0005764,lysosome;GO:0006027,glycosaminogl…	-
evgtrinloc25018t0	3e-97 CDD:279903 pfam01630, Glyco_hydro_56, Hyaluronidase.	-	2e-99 gi|1008442509|ref|XP_015836381.1| PREDICTED: hyaluronidase [Tribolium castaneum] gi|270008876|gb|EFA05324.1| Hyaluronidase-like Protein [Tribolium castaneum]	7e-98 CDD:279903 pfam01630, Glyco_hydro_56, Hyaluronidase.	2e-90 sp|Q08169|HUGA_APIME Hyaluronidase OS=Apis mellifera PE=1 SV=1	9e-100 tr|D2A580|D2A580_TRICA Hyaluronidase OS=Tribolium castaneum GN=TcasGA2_TC015488 PE=3 SV=1	GO:0004415,hyalurononglucosaminidase activity;GO:0005576,extracellular region;GO:0005975,carbohydrate metabolic process;GO:0006952,defense response	K01197-ko00531,Glycosaminoglycan degradation
evgtrinloc10754t0	6e-28 CDD:214598 smart00282, LamG, Laminin G domain.	0.0 CDD:231453 KOG3516, KOG3516, KOG3516, Neurexin IV [Signal transduction mechanisms].	0.0 gi|546673319|gb|ERL84947.1| hypothetical protein D910_02370 [Dendroctonus ponderosae]	2e-28 CDD:280389 pfam02210, Laminin_G_2, Laminin G domain. This family includes the Thrombospondin N-terminal-like domain, a Laminin G subfamily.	0.0 sp|Q94887|NRX4_DROME Neurexin-4 OS=Drosophila melanogaster GN=Nrx-IV PE=1 SV=2	0.0 tr|U4TVZ4|U4TVZ4_DENPD Uncharacterized protein OS=Dendroctonus ponderosae GN=D910_02370 PE=4 SV=1	GO:0008065,establishment of blood-nerve barrier;GO:0060857,establishment of glial blood-brain barrier;GO:0008039,synaptic target recognition;GO:0072553,terminal button organization;GO:0004888,transmembrane signaling receptor activity;GO:0005919,pleated septate junction;GO:0008366,axon ensheathment;GO:0016081,synaptic vesicle docking;GO:0000287,magnesium ion binding;GO:0045216,cell-cell junction o…	-
evgtrinloc7592t0	0.0 CDD:281228 pfam03200, Glyco_hydro_63, Glycosyl hydrolase family 63 C-terminal domain. This is a family of eukaryotic enzymes belonging to glycosyl hydrolase family 63. They catalyze the specific cleavage of the non-reducing terminal glucose residue from Glc(3)Man(9)GlcNAc(2). Mannosyl oligosaccharide glucosidase EC:3.2.1.106 is the first enzyme in the N-linked oligosaccharide processing pathw…	0.0 CDD:230100 KOG2161, KOG2161, KOG2161, Glucosidase I [Carbohydrate transport and metabolism].	0.0 gi|478251723|gb|ENN72177.1| hypothetical protein YQE_11232, partial [Dendroctonus ponderosae] gi|546680971|gb|ERL91145.1| hypothetical protein D910_08485 [Dendroctonus ponderosae]	0.0 CDD:281228 pfam03200, Glyco_hydro_63, Glycosyl hydrolase family 63 C-terminal domain. This is a family of eukaryotic enzymes belonging to glycosyl hydrolase family 63. They catalyze the specific cleavage of the non-reducing terminal glucose residue from Glc(3)Man(9)GlcNAc(2). Mannosyl oligosaccharide glucosidase EC:3.2.1.106 is the first enzyme in the N-linked oligosaccharide processing pathw…	9e-160 sp|F4HTM3|GCS1_ARATH Mannosyl-oligosaccharide glucosidase GCS1 OS=Arabidopsis thaliana GN=GCS1 PE=1 SV=1	0.0 tr|N6U0V5|N6U0V5_DENPD Uncharacterized protein (Fragment) OS=Dendroctonus ponderosae GN=D910_08485 PE=4 SV=1	GO:0016021,integral component of membrane;GO:0005789,endoplasmic reticulum membrane;GO:0010053,root epidermal cell differentiation;GO:0004573,mannosyl-oligosaccharide glucosidase activity;GO:0006487,protein N-linked glycosylation;GO:0009311,oligosaccharide metabolic process;GO:0004558,alpha-1,4-glucosidase activity;GO:0005783,endoplasmic reticulum;GO:0009913,epidermal cell differentiation	K01228-ko00510,N-Glycan biosynthesis;ko04141,Protein processing in endoplasmic reticulum
evgtrinloc126946t0	1e-76 CDD:182404 PRK10356, PRK10356, hypothetical protein; Provisional.	-	-	2e-21 CDD:280078 pfam01832, Glucosaminidase, Mannosyl-glycoprotein endo-beta-N-acetylglucosaminidase. This family includes Mannosyl-glycoprotein endo-beta-N-acetylglucosaminidase EC:3.2.1.96. As well as the flageller protein J that has been shown to hydrolyze peptidoglycan.	1e-63 sp|P27297|BAX_ECOLI Protein bax OS=Escherichia coli (strain K12) GN=bax PE=4 SV=3	-	GO:0005524,ATP binding;GO:0004040,amidase activity	-
evgtrinloc90t1	1e-113 CDD:214740 smart00602, VPS10, VPS10 domain.	3e-65 CDD:231448 KOG3511, KOG3511, KOG3511, Sortilin and related receptors [General function prediction only].	0.0 gi|546686186|gb|ERL95566.1| hypothetical protein D910_12827 [Dendroctonus ponderosae]	5e-103 CDD:292524 pfam15902, Sortilin-Vps10, Sortilin, neurotensin receptor 3,. Sortilin, also known in mammals as neurotensin receptor-3, is the archetypical member of a Vps10-domain (Vps10-D) that binds neurotrophic factors and neuropeptides. This domain constitutes the entire luminal part of Sortilin and is activated in the trans-Golgi network by enzymatic propeptide cleavage. The structure of…	0.0 sp|O88307|SORL_MOUSE Sortilin-related receptor OS=Mus musculus GN=Sorl1 PE=1 SV=3	0.0 tr|U4UYT9|U4UYT9_DENPD Uncharacterized protein OS=Dendroctonus ponderosae GN=D910_12827 PE=4 SV=1	GO:0030306,ADP-ribosylation factor binding;GO:1902948,negative regulation of tau-protein kinase activity;GO:0005783,endoplasmic reticulum;GO:1902997,negative regulation of neurofibrillary tangle assembly;GO:0006897,endocytosis;GO:0005802,trans-Golgi network;GO:1902771,positive regulation of choline O-acetyltransferase activity;GO:0005615,extracellular space;GO:0014910,regulation of smooth muscle …	-
evgtrinloc4795t1	0.0 CDD:224250 COG1331, COG1331, Highly conserved protein containing a thioredoxin domain [Posttranslational modification, protein turnover, chaperones].	0.0 CDD:230183 KOG2244, KOG2244, KOG2244, Highly conserved protein containing a thioredoxin domain [General function prediction only].	0.0 gi|642933491|ref|XP_008197440.1| PREDICTED: spermatogenesis-associated protein 20 [Tribolium castaneum] gi|270011341|gb|EFA07789.1| Spermatogenesis-associated protein 20-like Protein [Tribolium castaneum]	1e-111 CDD:281219 pfam03190, Thioredox_DsbH, Protein of unknown function, DUF255.	0.0 sp|Q8TB22|SPT20_HUMAN Spermatogenesis-associated protein 20 OS=Homo sapiens GN=SPATA20 PE=2 SV=3	0.0 tr|D6WUV1|D6WUV1_TRICA Spermatogenesis-associated protein 20-like Protein OS=Tribolium castaneum GN=TcasGA2_TC005347 PE=4 SV=1	GO:0007283,spermatogenesis;GO:0003824,catalytic activity;GO:0007275,multicellular organism development;GO:0005576,extracellular region;GO:0030154,cell differentiation	-
evgtrinloc9370t1	1e-27 CDD:281637 pfam03662, Glyco_hydro_79n, Glycosyl hydrolase family 79, N-terminal domain. Family of endo-beta-N-glucuronidase, or heparanase. Heparan sulfate proteoglycans (HSPGs) play a key role in the self- assembly, insolubility and barrier properties of basement membranes and extracellular matrices. Hence, cleavage of heparan sulfate (HS) affects the integrity and functional state of tiss…	-	0.0 gi|478253337|gb|ENN73698.1| hypothetical protein YQE_09695, partial [Dendroctonus ponderosae] gi|546673931|gb|ERL85442.1| hypothetical protein D910_02861 [Dendroctonus ponderosae]	2e-28 CDD:281637 pfam03662, Glyco_hydro_79n, Glycosyl hydrolase family 79, N-terminal domain. Family of endo-beta-N-glucuronidase, or heparanase. Heparan sulfate proteoglycans (HSPGs) play a key role in the self- assembly, insolubility and barrier properties of basement membranes and extracellular matrices. Hence, cleavage of heparan sulfate (HS) affects the integrity and functional state of tiss…	5e-85 sp|Q9Y251|HPSE_HUMAN Heparanase OS=Homo sapiens GN=HPSE PE=1 SV=2	0.0 tr|N6T7N5|N6T7N5_DENPD Uncharacterized protein (Fragment) OS=Dendroctonus ponderosae GN=D910_02861 PE=4 SV=1	GO:0005634,nucleus;GO:0043202,lysosomal lumen;GO:0007160,cell-matrix adhesion;GO:0051798,positive regulation of hair follicle development;GO:0043395,heparan sulfate proteoglycan binding;GO:0045121,membrane raft;GO:0005975,carbohydrate metabolic process;GO:0006029,proteoglycan metabolic process;GO:0043231,intracellular membrane-bounded organelle;GO:0030200,heparan sulfate proteoglycan catabolic pr…	K07964-ko00531,Glycosaminoglycan degradation;ko05205,Proteoglycans in cancer
evgtrinloc18224t0	6e-112 CDD:284884 pfam07555, NAGidase, beta-N-acetylglucosaminidase. This family has previously been described as a hyaluronidase. However, more recently it has been shown that this family has beta-N-acetylglucosaminidase activity.	3e-180 CDD:231630 KOG3698, KOG3698, KOG3698, Hyaluronoglucosaminidase [Posttranslational modification, protein turnover, chaperones].	0.0 gi|642936264|ref|XP_008198374.1| PREDICTED: protein O-GlcNAcase isoform X2 [Tribolium castaneum] gi|1004396230|gb|KYB25389.1| Bifunctional protein NCOAT-like protein [Tribolium castaneum]	1e-112 CDD:284884 pfam07555, NAGidase, beta-N-acetylglucosaminidase. This family has previously been described as a hyaluronidase. However, more recently it has been shown that this family has beta-N-acetylglucosaminidase activity.	8e-132 sp|Q9EQQ9|OGA_MOUSE Protein O-GlcNAcase OS=Mus musculus GN=Mgea5 PE=1 SV=2	0.0 tr|A0A139WBS2|A0A139WBS2_TRICA Bifunctional protein NCOAT-like protein OS=Tribolium castaneum GN=TcasGA2_TC034892 PE=4 SV=1	GO:0009100,glycoprotein metabolic process;GO:0016231,beta-N-acetylglucosaminidase activity;GO:0016020,membrane;GO:0005634,nucleus;GO:0006517,protein deglycosylation;GO:0006044,N-acetylglucosamine metabolic process;GO:0005829,cytosol	K15719-ko04931,Insulin resistance
evgtrinloc8860t1	2e-82 CDD:119364 cd06547, GH85_ENGase, Endo-beta-N-acetylglucosaminidase (ENGase) hydrolyzes the N-N'-diacetylchitobiosyl core of N-glycosylproteins. The beta-1,4-glycosyl bond located between two N-acetylglucosamine residues is hydrolyzed such that N-acetylglucosamine 1 remains with the protein and N-acetylglucosamine 2 forms the reducing end of the released glycan. ENGase is a key enzyme in the…	2e-83 CDD:230270 KOG2331, KOG2331, KOG2331, Predicted glycosylhydrolase [General function prediction only].	5e-118 gi|478250786|gb|ENN71278.1| hypothetical protein YQE_12203, partial [Dendroctonus ponderosae]	2e-74 CDD:281623 pfam03644, Glyco_hydro_85, Glycosyl hydrolase family 85. Family of endo-beta-N-acetylglucosaminidases. These enzymes work on a broad spectrum of substrates.	4e-66 sp|P0C7A1|ENASE_CHICK Cytosolic endo-beta-N-acetylglucosaminidase OS=Gallus gallus GN=ENGASE PE=1 SV=1	2e-118 tr|N6T168|N6T168_DENPD Uncharacterized protein (Fragment) OS=Dendroctonus ponderosae GN=YQE_12203 PE=4 SV=1	GO:0008152,metabolic process;GO:0033925,mannosyl-glycoprotein endo-beta-N-acetylglucosaminidase activity;GO:0005829,cytosol;GO:0005737,cytoplasm	K01227-ko00511,Other glycan degradation
evgtrinloc16117t0	-	-	1e-103 gi|546673846|gb|ERL85378.1| hypothetical protein D910_02798 [Dendroctonus ponderosae]	-	-	5e-104 tr|U4TZE7|U4TZE7_DENPD Uncharacterized protein OS=Dendroctonus ponderosae GN=D910_02798 PE=4 SV=1	-	-
evgtrinloc16407t0	5e-177 CDD:282886 pfam05089, NAGLU, Alpha-N-acetylglucosaminidase (NAGLU) tim-barrel domain. Alpha-N-acetylglucosaminidase, a lysosomal enzyme required for the stepwise degradation of heparan sulfate. Mutations on the alpha-N-acetylglucosaminidase (NAGLU) gene can lead to Mucopolysaccharidosis type IIIB (MPS IIIB; or Sanfilippo syndrome type B) characterized by neurological dysfunction but relati…	0.0 CDD:230172 KOG2233, KOG2233, KOG2233, Alpha-N-acetylglucosaminidase [Intracellular trafficking, secretion, and vesicular transport].	0.0 gi|546684067|gb|ERL93790.1| hypothetical protein D910_11076 [Dendroctonus ponderosae]	1e-177 CDD:282886 pfam05089, NAGLU, Alpha-N-acetylglucosaminidase (NAGLU) tim-barrel domain. Alpha-N-acetylglucosaminidase, a lysosomal enzyme required for the stepwise degradation of heparan sulfate. Mutations on the alpha-N-acetylglucosaminidase (NAGLU) gene can lead to Mucopolysaccharidosis type IIIB (MPS IIIB; or Sanfilippo syndrome type B) characterized by neurological dysfunction but relati…	6e-139 sp|P54802|ANAG_HUMAN Alpha-N-acetylglucosaminidase OS=Homo sapiens GN=NAGLU PE=1 SV=2	0.0 tr|U4UUF5|U4UUF5_DENPD Uncharacterized protein OS=Dendroctonus ponderosae GN=D910_11076 PE=4 SV=1	GO:0021680,cerebellar Purkinje cell layer development;GO:0070062,extracellular exosome;GO:0007040,lysosome organization;GO:0046548,retinal rod cell development;GO:0043202,lysosomal lumen;GO:0007399,nervous system development;GO:0005764,lysosome;GO:0060119,inner ear receptor cell development;GO:0006027,glycosaminoglycan catabolic process;GO:0042474,middle ear morphogenesis;GO:0045475,locomotor rhy…	K01205-ko00531,Glycosaminoglycan degradation;ko04142,Lysosome
evgtrinloc30289t0	1e-62 CDD:289724 pfam12972, NAGLU_C, Alpha-N-acetylglucosaminidase (NAGLU) C-terminal domain. Alpha-N-acetylglucosaminidase, a lysosomal enzyme required for the stepwise degradation of heparan sulfate. Mutations on the alpha-N-acetylglucosaminidase (NAGLU) gene can lead to Mucopolysaccharidosis type IIIB (MPS IIIB; or Sanfilippo syndrome type B) characterized by neurological dysfunction but relat…	7e-44 CDD:230172 KOG2233, KOG2233, KOG2233, Alpha-N-acetylglucosaminidase [Intracellular trafficking, secretion, and vesicular transport].	3e-58 gi|478250228|gb|ENN70729.1| hypothetical protein YQE_12559, partial [Dendroctonus ponderosae]	2e-63 CDD:289724 pfam12972, NAGLU_C, Alpha-N-acetylglucosaminidase (NAGLU) C-terminal domain. Alpha-N-acetylglucosaminidase, a lysosomal enzyme required for the stepwise degradation of heparan sulfate. Mutations on the alpha-N-acetylglucosaminidase (NAGLU) gene can lead to Mucopolysaccharidosis type IIIB (MPS IIIB; or Sanfilippo syndrome type B) characterized by neurological dysfunction but relat…	1e-30 sp|P54802|ANAG_HUMAN Alpha-N-acetylglucosaminidase OS=Homo sapiens GN=NAGLU PE=1 SV=2	1e-58 tr|N6SSS8|N6SSS8_DENPD Uncharacterized protein (Fragment) OS=Dendroctonus ponderosae GN=YQE_12559 PE=4 SV=1	GO:0004561,alpha-N-acetylglucosaminidase activity;GO:0045475,locomotor rhythm;GO:0042474,middle ear morphogenesis;GO:0006027,glycosaminoglycan catabolic process;GO:0060119,inner ear receptor cell development;GO:0005764,lysosome;GO:0007399,nervous system development;GO:0043202,lysosomal lumen;GO:0046548,retinal rod cell development;GO:0007040,lysosome organization;GO:0070062,extracellular exosome;…	-
evgtrinloc16192t0	5e-125 CDD:177979 PLN02345, PLN02345, endoglucanase.	-	8e-175 gi|992052372|gb|AMH40395.1| glycoside hydrolase family 9 [Timema cristinae]	2e-116 CDD:279144 pfam00759, Glyco_hydro_9, Glycosyl hydrolase family 9.	4e-98 sp|Q02934|GUNI_CLOTH Endoglucanase 1 OS=Clostridium thermocellum (strain ATCC 27405 / DSM 1237 / NBRC 103400 / NCIMB 10682 / NRRL B-4536 / VPI 7372) GN=celI PE=1 SV=2	4e-175 tr|A0A125SL15|A0A125SL15_TIMCR Endoglucanase OS=Timema cristinae GN=gh9-4 PE=2 SV=1	GO:0042802,identical protein binding;GO:0008810,cellulase activity;GO:0030248,cellulose binding;GO:0030245,cellulose catabolic process	K01179-ko00500,Starch and sucrose metabolism
evgtrinloc13919t0	2e-103 CDD:223071 PHA03392, egt, ecdysteroid UDP-glucosyltransferase; Provisional.	2e-44 CDD:229134 KOG1192, KOG1192, KOG1192, UDP-glucuronosyl and UDP-glucosyl transferase [Carbohydrate transport and metabolism, Energy production and conversion].	0.0 gi|478250173|gb|ENN70676.1| hypothetical protein YQE_12621, partial [Dendroctonus ponderosae]	3e-67 CDD:278624 pfam00201, UDPGT, UDP-glucoronosyl and UDP-glucosyl transferase.	5e-75 sp|Q88168|UDPE_NPVSL Ecdysteroid UDP-glucosyltransferase OS=Spodoptera littoralis nuclear polyhedrosis virus GN=EGT PE=3 SV=1	0.0 tr|N6TQT8|N6TQT8_DENPD UDP-glucuronosyltransferase (Fragment) OS=Dendroctonus ponderosae GN=YQE_12621 PE=3 SV=1	GO:0016758,transferase activity, transferring hexosyl groups;GO:0015020,glucuronosyltransferase activity;GO:0008152,metabolic process;GO:0016021,integral component of membrane	K00699-ko00040,Pentose and glucuronate interconversions;ko00053,Ascorbate and aldarate metabolism;ko00140,Steroid hormone biosynthesis;ko00830,Retinol metabolism;ko00860,Porphyrin and chlorophyll metabolism;ko00980,Metabolism of xenobiotics by cytochrome P450;ko00982,Drug metabolism - cytochrome P450;ko00983,Drug metabolism - other enzymes;ko05204,Chemical carcinogenesis
evgtrinloc32561t0	4e-43 CDD:223071 PHA03392, egt, ecdysteroid UDP-glucosyltransferase; Provisional.	1e-30 CDD:229134 KOG1192, KOG1192, KOG1192, UDP-glucuronosyl and UDP-glucosyl transferase [Carbohydrate transport and metabolism, Energy production and conversion].	7e-127 gi|332376515|gb|AEE63397.1| unknown [Dendroctonus ponderosae]	1e-37 CDD:278624 pfam00201, UDPGT, UDP-glucoronosyl and UDP-glucosyl transferase.	8e-38 sp|Q1LZI1|UD3A1_BOVIN UDP-glucuronosyltransferase 3A1 OS=Bos taurus GN=UGT3A1 PE=2 SV=1	3e-127 tr|J3JYV9|J3JYV9_DENPD UDP-glucuronosyltransferase OS=Dendroctonus ponderosae PE=2 SV=1	GO:0008194,UDP-glycosyltransferase activity;GO:0009813,flavonoid biosynthetic process;GO:0052696,flavonoid glucuronidation;GO:0015020,glucuronosyltransferase activity;GO:0043231,intracellular membrane-bounded organelle;GO:0008152,metabolic process;GO:0016021,integral component of membrane	K00699-ko00040,Pentose and glucuronate interconversions;ko00053,Ascorbate and aldarate metabolism;ko00140,Steroid hormone biosynthesis;ko00830,Retinol metabolism;ko00860,Porphyrin and chlorophyll metabolism;ko00980,Metabolism of xenobiotics by cytochrome P450;ko00982,Drug metabolism - cytochrome P450;ko00983,Drug metabolism - other enzymes;ko05204,Chemical carcinogenesis
evgtrinloc10311t0	4e-77 CDD:278624 pfam00201, UDPGT, UDP-glucoronosyl and UDP-glucosyl transferase.	1e-52 CDD:229134 KOG1192, KOG1192, KOG1192, UDP-glucuronosyl and UDP-glucosyl transferase [Carbohydrate transport and metabolism, Energy production and conversion].	0.0 gi|332374238|gb|AEE62260.1| unknown [Dendroctonus ponderosae] gi|478250072|gb|ENN70578.1| hypothetical protein YQE_12753, partial [Dendroctonus ponderosae] gi|546672656|gb|ERL84452.1| hypothetical protein D910_01884 [Dendroctonus ponderosae]	9e-78 CDD:278624 pfam00201, UDPGT, UDP-glucoronosyl and UDP-glucosyl transferase.	8e-66 sp|P08541|UD2B2_RAT UDP-glucuronosyltransferase 2B2 OS=Rattus norvegicus GN=Ugt2b PE=1 SV=1	0.0 tr|J3JVN0|J3JVN0_DENPD UDP-glucuronosyltransferase OS=Dendroctonus ponderosae GN=D910_01884 PE=2 SV=1	GO:0043231,intracellular membrane-bounded organelle;GO:0015020,glucuronosyltransferase activity;GO:0008152,metabolic process;GO:0016021,integral component of membrane;GO:0005789,endoplasmic reticulum membrane;GO:0052696,flavonoid glucuronidation;GO:0009813,flavonoid biosynthetic process	K00699-ko00040,Pentose and glucuronate interconversions;ko00053,Ascorbate and aldarate metabolism;ko00140,Steroid hormone biosynthesis;ko00830,Retinol metabolism;ko00860,Porphyrin and chlorophyll metabolism;ko00980,Metabolism of xenobiotics by cytochrome P450;ko00982,Drug metabolism - cytochrome P450;ko00983,Drug metabolism - other enzymes;ko05204,Chemical carcinogenesis
evgtrinloc1703t0	5e-80 CDD:278624 pfam00201, UDPGT, UDP-glucoronosyl and UDP-glucosyl transferase.	7e-54 CDD:229134 KOG1192, KOG1192, KOG1192, UDP-glucuronosyl and UDP-glucosyl transferase [Carbohydrate transport and metabolism, Energy production and conversion].	0.0 gi|332374238|gb|AEE62260.1| unknown [Dendroctonus ponderosae] gi|478250072|gb|ENN70578.1| hypothetical protein YQE_12753, partial [Dendroctonus ponderosae] gi|546672656|gb|ERL84452.1| hypothetical protein D910_01884 [Dendroctonus ponderosae]	1e-80 CDD:278624 pfam00201, UDPGT, UDP-glucoronosyl and UDP-glucosyl transferase.	1e-66 sp|P36512|UDB13_RABIT UDP-glucuronosyltransferase 2B13 OS=Oryctolagus cuniculus GN=UGT2B13 PE=2 SV=1	0.0 tr|J3JVN0|J3JVN0_DENPD UDP-glucuronosyltransferase OS=Dendroctonus ponderosae GN=D910_01884 PE=2 SV=1	GO:0008152,metabolic process;GO:0016021,integral component of membrane;GO:0015020,glucuronosyltransferase activity;GO:0005789,endoplasmic reticulum membrane	K00699-ko00040,Pentose and glucuronate interconversions;ko00053,Ascorbate and aldarate metabolism;ko00140,Steroid hormone biosynthesis;ko00830,Retinol metabolism;ko00860,Porphyrin and chlorophyll metabolism;ko00980,Metabolism of xenobiotics by cytochrome P450;ko00982,Drug metabolism - cytochrome P450;ko00983,Drug metabolism - other enzymes;ko05204,Chemical carcinogenesis
evgtrinloc20798t0	2e-86 CDD:278624 pfam00201, UDPGT, UDP-glucoronosyl and UDP-glucosyl transferase.	3e-55 CDD:229134 KOG1192, KOG1192, KOG1192, UDP-glucuronosyl and UDP-glucosyl transferase [Carbohydrate transport and metabolism, Energy production and conversion].	0.0 gi|546674231|gb|ERL85659.1| hypothetical protein D910_03076 [Dendroctonus ponderosae]	4e-87 CDD:278624 pfam00201, UDPGT, UDP-glucoronosyl and UDP-glucosyl transferase.	9e-81 sp|P36514|UD2C1_RABIT UDP-glucuronosyltransferase 2C1 (Fragment) OS=Oryctolagus cuniculus GN=UGT2C1 PE=2 SV=1	0.0 tr|U4TVP7|U4TVP7_DENPD Uncharacterized protein OS=Dendroctonus ponderosae GN=D910_03076 PE=3 SV=1	GO:0016758,transferase activity, transferring hexosyl groups;GO:0005789,endoplasmic reticulum membrane;GO:0008152,metabolic process;GO:0016021,integral component of membrane;GO:0015020,glucuronosyltransferase activity	-
evgtrinloc2319t1	9e-79 CDD:223071 PHA03392, egt, ecdysteroid UDP-glucosyltransferase; Provisional.	1e-47 CDD:229134 KOG1192, KOG1192, KOG1192, UDP-glucuronosyl and UDP-glucosyl transferase [Carbohydrate transport and metabolism, Energy production and conversion].	5e-178 gi|332373756|gb|AEE62019.1| unknown [Dendroctonus ponderosae] gi|478260018|gb|ENN79807.1| hypothetical protein YQE_03748, partial [Dendroctonus ponderosae] gi|546677175|gb|ERL88065.1| hypothetical protein D910_05454 [Dendroctonus ponderosae]	5e-61 CDD:278624 pfam00201, UDPGT, UDP-glucoronosyl and UDP-glucosyl transferase.	1e-59 sp|P16662|UD2B7_HUMAN UDP-glucuronosyltransferase 2B7 OS=Homo sapiens GN=UGT2B7 PE=1 SV=1	2e-178 tr|J3JUZ2|J3JUZ2_DENPD UDP-glucuronosyltransferase OS=Dendroctonus ponderosae GN=D910_05454 PE=2 SV=1	GO:0008209,androgen metabolic process;GO:0052695,cellular glucuronidation;GO:0006629,lipid metabolic process;GO:0008152,metabolic process;GO:0016021,integral component of membrane;GO:0070062,extracellular exosome;GO:0016020,membrane;GO:0043231,intracellular membrane-bounded organelle;GO:0015020,glucuronosyltransferase activity;GO:0005789,endoplasmic reticulum membrane;GO:0052696,flavonoid glucuro…	K00699-ko00040,Pentose and glucuronate interconversions;ko00053,Ascorbate and aldarate metabolism;ko00140,Steroid hormone biosynthesis;ko00830,Retinol metabolism;ko00860,Porphyrin and chlorophyll metabolism;ko00980,Metabolism of xenobiotics by cytochrome P450;ko00982,Drug metabolism - cytochrome P450;ko00983,Drug metabolism - other enzymes;ko05204,Chemical carcinogenesis
evgtrinloc333t1	8e-66 CDD:278624 pfam00201, UDPGT, UDP-glucoronosyl and UDP-glucosyl transferase.	6e-51 CDD:229134 KOG1192, KOG1192, KOG1192, UDP-glucuronosyl and UDP-glucosyl transferase [Carbohydrate transport and metabolism, Energy production and conversion].	0.0 gi|478259021|gb|ENN78970.1| hypothetical protein YQE_04571, partial [Dendroctonus ponderosae]	2e-66 CDD:278624 pfam00201, UDPGT, UDP-glucoronosyl and UDP-glucosyl transferase.	7e-57 sp|Q9XT55|UDB19_MACFA UDP-glucuronosyltransferase 2B19 OS=Macaca fascicularis GN=UGT2B19 PE=1 SV=1	0.0 tr|N6UB74|N6UB74_DENPD UDP-glucuronosyltransferase (Fragment) OS=Dendroctonus ponderosae GN=YQE_04571 PE=3 SV=1	GO:0005789,endoplasmic reticulum membrane;GO:0015020,glucuronosyltransferase activity;GO:0016021,integral component of membrane;GO:0008152,metabolic process	K00699-ko00040,Pentose and glucuronate interconversions;ko00053,Ascorbate and aldarate metabolism;ko00140,Steroid hormone biosynthesis;ko00830,Retinol metabolism;ko00860,Porphyrin and chlorophyll metabolism;ko00980,Metabolism of xenobiotics by cytochrome P450;ko00982,Drug metabolism - cytochrome P450;ko00983,Drug metabolism - other enzymes;ko05204,Chemical carcinogenesis
evgtrinloc4360t0	2e-97 CDD:223071 PHA03392, egt, ecdysteroid UDP-glucosyltransferase; Provisional.	3e-50 CDD:229134 KOG1192, KOG1192, KOG1192, UDP-glucuronosyl and UDP-glucosyl transferase [Carbohydrate transport and metabolism, Energy production and conversion].	0.0 gi|478250507|gb|ENN71002.1| hypothetical protein YQE_12402, partial [Dendroctonus ponderosae]	1e-69 CDD:278624 pfam00201, UDPGT, UDP-glucoronosyl and UDP-glucosyl transferase.	2e-63 sp|Q88168|UDPE_NPVSL Ecdysteroid UDP-glucosyltransferase OS=Spodoptera littoralis nuclear polyhedrosis virus GN=EGT PE=3 SV=1	0.0 tr|N6TXH0|N6TXH0_DENPD Uncharacterized protein (Fragment) OS=Dendroctonus ponderosae GN=YQE_12402 PE=4 SV=1	GO:0016758,transferase activity, transferring hexosyl groups;GO:0016021,integral component of membrane;GO:0008152,metabolic process	K00699-ko00040,Pentose and glucuronate interconversions;ko00053,Ascorbate and aldarate metabolism;ko00140,Steroid hormone biosynthesis;ko00830,Retinol metabolism;ko00860,Porphyrin and chlorophyll metabolism;ko00980,Metabolism of xenobiotics by cytochrome P450;ko00982,Drug metabolism - cytochrome P450;ko00983,Drug metabolism - other enzymes;ko05204,Chemical carcinogenesis
evgtrinloc4367t0	8e-48 CDD:278624 pfam00201, UDPGT, UDP-glucoronosyl and UDP-glucosyl transferase.	2e-44 CDD:229134 KOG1192, KOG1192, KOG1192, UDP-glucuronosyl and UDP-glucosyl transferase [Carbohydrate transport and metabolism, Energy production and conversion].	4e-84 gi|478250532|gb|ENN71027.1| hypothetical protein YQE_12426, partial [Dendroctonus ponderosae] gi|546678991|gb|ERL89524.1| hypothetical protein D910_06890 [Dendroctonus ponderosae]	2e-48 CDD:278624 pfam00201, UDPGT, UDP-glucoronosyl and UDP-glucosyl transferase.	1e-41 sp|P08541|UD2B2_RAT UDP-glucuronosyltransferase 2B2 OS=Rattus norvegicus GN=Ugt2b PE=1 SV=1	2e-84 tr|N6TXK5|N6TXK5_DENPD UDP-glucuronosyltransferase (Fragment) OS=Dendroctonus ponderosae GN=D910_06890 PE=3 SV=1	GO:0015020,glucuronosyltransferase activity;GO:0043231,intracellular membrane-bounded organelle;GO:0008152,metabolic process;GO:0016021,integral component of membrane;GO:0005789,endoplasmic reticulum membrane;GO:0052696,flavonoid glucuronidation;GO:0009813,flavonoid biosynthetic process	-
evgtrinloc456t0	2e-76 CDD:223071 PHA03392, egt, ecdysteroid UDP-glucosyltransferase; Provisional.	1e-46 CDD:229134 KOG1192, KOG1192, KOG1192, UDP-glucuronosyl and UDP-glucosyl transferase [Carbohydrate transport and metabolism, Energy production and conversion].	8e-180 gi|546677174|gb|ERL88064.1| hypothetical protein D910_05453 [Dendroctonus ponderosae]	4e-48 CDD:278624 pfam00201, UDPGT, UDP-glucoronosyl and UDP-glucosyl transferase.	3e-54 sp|Q88168|UDPE_NPVSL Ecdysteroid UDP-glucosyltransferase OS=Spodoptera littoralis nuclear polyhedrosis virus GN=EGT PE=3 SV=1	4e-180 tr|U4U2G5|U4U2G5_DENPD Uncharacterized protein OS=Dendroctonus ponderosae GN=D910_05453 PE=4 SV=1	GO:0008152,metabolic process;GO:0016021,integral component of membrane;GO:0016758,transferase activity, transferring hexosyl groups	K00699-ko00040,Pentose and glucuronate interconversions;ko00053,Ascorbate and aldarate metabolism;ko00140,Steroid hormone biosynthesis;ko00830,Retinol metabolism;ko00860,Porphyrin and chlorophyll metabolism;ko00980,Metabolism of xenobiotics by cytochrome P450;ko00982,Drug metabolism - cytochrome P450;ko00983,Drug metabolism - other enzymes;ko05204,Chemical carcinogenesis
evgtrinloc5653t0	1e-82 CDD:278624 pfam00201, UDPGT, UDP-glucoronosyl and UDP-glucosyl transferase.	2e-60 CDD:229134 KOG1192, KOG1192, KOG1192, UDP-glucuronosyl and UDP-glucosyl transferase [Carbohydrate transport and metabolism, Energy production and conversion].	7e-173 gi|332374144|gb|AEE62213.1| unknown [Dendroctonus ponderosae]	3e-83 CDD:278624 pfam00201, UDPGT, UDP-glucoronosyl and UDP-glucosyl transferase.	2e-67 sp|P36512|UDB13_RABIT UDP-glucuronosyltransferase 2B13 OS=Oryctolagus cuniculus GN=UGT2B13 PE=2 SV=1	3e-173 tr|J3JVI3|J3JVI3_DENPD UDP-glucuronosyltransferase OS=Dendroctonus ponderosae PE=2 SV=1	GO:0005789,endoplasmic reticulum membrane;GO:0008152,metabolic process;GO:0016021,integral component of membrane;GO:0015020,glucuronosyltransferase activity	K00699-ko00040,Pentose and glucuronate interconversions;ko00053,Ascorbate and aldarate metabolism;ko00140,Steroid hormone biosynthesis;ko00830,Retinol metabolism;ko00860,Porphyrin and chlorophyll metabolism;ko00980,Metabolism of xenobiotics by cytochrome P450;ko00982,Drug metabolism - cytochrome P450;ko00983,Drug metabolism - other enzymes;ko05204,Chemical carcinogenesis
evgtrinloc7440t1	2e-80 CDD:278624 pfam00201, UDPGT, UDP-glucoronosyl and UDP-glucosyl transferase.	3e-62 CDD:229134 KOG1192, KOG1192, KOG1192, UDP-glucuronosyl and UDP-glucosyl transferase [Carbohydrate transport and metabolism, Energy production and conversion].	7e-163 gi|91090210|ref|XP_967762.1| PREDICTED: UDP-glucuronosyltransferase 2B16 [Tribolium castaneum]	5e-81 CDD:278624 pfam00201, UDPGT, UDP-glucoronosyl and UDP-glucosyl transferase.	2e-68 sp|P36513|UDB14_RABIT UDP-glucuronosyltransferase 2B14 OS=Oryctolagus cuniculus GN=UGT2B14 PE=2 SV=1	0.0 tr|V5GU86|V5GU86_ANOGL UDP-glucuronosyltransferase OS=Anoplophora glabripennis GN=UD18 PE=3 SV=1	GO:0016021,integral component of membrane;GO:0008152,metabolic process;GO:0015020,glucuronosyltransferase activity;GO:0005789,endoplasmic reticulum membrane	K00699-ko00040,Pentose and glucuronate interconversions;ko00053,Ascorbate and aldarate metabolism;ko00140,Steroid hormone biosynthesis;ko00830,Retinol metabolism;ko00860,Porphyrin and chlorophyll metabolism;ko00980,Metabolism of xenobiotics by cytochrome P450;ko00982,Drug metabolism - cytochrome P450;ko00983,Drug metabolism - other enzymes;ko05204,Chemical carcinogenesis
evgtrinloc8989t0	2e-65 CDD:278624 pfam00201, UDPGT, UDP-glucoronosyl and UDP-glucosyl transferase.	3e-55 CDD:229134 KOG1192, KOG1192, KOG1192, UDP-glucuronosyl and UDP-glucosyl transferase [Carbohydrate transport and metabolism, Energy production and conversion].	4e-134 gi|332374144|gb|AEE62213.1| unknown [Dendroctonus ponderosae]	4e-66 CDD:278624 pfam00201, UDPGT, UDP-glucoronosyl and UDP-glucosyl transferase.	6e-55 sp|P35503|UD13_HUMAN UDP-glucuronosyltransferase 1-3 OS=Homo sapiens GN=UGT1A3 PE=1 SV=1	2e-134 tr|J3JVI3|J3JVI3_DENPD UDP-glucuronosyltransferase OS=Dendroctonus ponderosae PE=2 SV=1	GO:0052695,cellular glucuronidation;GO:0008152,metabolic process;GO:0016021,integral component of membrane;GO:0015020,glucuronosyltransferase activity;GO:0005789,endoplasmic reticulum membrane;GO:1904224,negative regulation of glucuronosyltransferase activity;GO:0052696,flavonoid glucuronidation;GO:0052697,xenobiotic glucuronidation;GO:0005783,endoplasmic reticulum;GO:0001972,retinoic acid bindin…	-
evgtrinloc9231t0	2e-63 CDD:278624 pfam00201, UDPGT, UDP-glucoronosyl and UDP-glucosyl transferase.	1e-56 CDD:229134 KOG1192, KOG1192, KOG1192, UDP-glucuronosyl and UDP-glucosyl transferase [Carbohydrate transport and metabolism, Energy production and conversion].	0.0 gi|332373692|gb|AEE61987.1| unknown [Dendroctonus ponderosae]	4e-64 CDD:278624 pfam00201, UDPGT, UDP-glucoronosyl and UDP-glucosyl transferase.	3e-63 sp|Q8WN97|UDB30_MACFA UDP-glucuronosyltransferase 2B30 OS=Macaca fascicularis GN=UGT2B30 PE=1 SV=1	0.0 tr|J3JUW0|J3JUW0_DENPD UDP-glucuronosyltransferase OS=Dendroctonus ponderosae PE=2 SV=1	GO:0008152,metabolic process;GO:0016021,integral component of membrane;GO:0015020,glucuronosyltransferase activity;GO:0005789,endoplasmic reticulum membrane	K00699-ko00040,Pentose and glucuronate interconversions;ko00053,Ascorbate and aldarate metabolism;ko00140,Steroid hormone biosynthesis;ko00830,Retinol metabolism;ko00860,Porphyrin and chlorophyll metabolism;ko00980,Metabolism of xenobiotics by cytochrome P450;ko00982,Drug metabolism - cytochrome P450;ko00983,Drug metabolism - other enzymes;ko05204,Chemical carcinogenesis
evgtrinloc26389t0	-	-	2e-13 gi|195398528|ref|XP_002057873.1| uncharacterized protein Dvir_GJ18372 [Drosophila virilis] gi|194141527|gb|EDW57946.1| uncharacterized protein Dvir_GJ18372 [Drosophila virilis]	-	8e-10 sp|Q6A1G2|FUT11_XENTR Alpha-(1,3)-fucosyltransferase 11 OS=Xenopus tropicalis GN=fut11 PE=2 SV=1	1e-13 tr|B4M9S0|B4M9S0_DROVI Uncharacterized protein OS=Drosophila virilis GN=Dvir\GJ18372 PE=3 SV=1	GO:0032580,Golgi cisterna membrane;GO:0016021,integral component of membrane;GO:0006486,protein glycosylation;GO:0008417,fucosyltransferase activity;GO:0046920,alpha-(1->3)-fucosyltransferase activity	-
evgtrinloc34212t0	1e-28 CDD:279224 pfam00852, Glyco_transf_10, Glycosyltransferase family 10 (fucosyltransferase) C-term. This is the C-terminal domain of a family of fucosyltransferases. This enzyme transfers fucose from GDP-Fucose to GlcNAc in an alpha1,3 linkage. This family is known as glycosyltransferase family 10. The C-terminal domain is the likely binding-region for ADP (manuscript in publication).	8e-35 CDD:230558 KOG2619, KOG2619, KOG2619, Fucosyltransferase [Carbohydrate transport and metabolism, Amino acid transport and metabolism].	7e-63 gi|1004400735|gb|EFA01784.2| Alpha-(1,3)-fucosyltransferase B-like Protein [Tribolium castaneum]	2e-29 CDD:279224 pfam00852, Glyco_transf_10, Glycosyltransferase family 10 (fucosyltransferase) C-term. This is the C-terminal domain of a family of fucosyltransferases. This enzyme transfers fucose from GDP-Fucose to GlcNAc in an alpha1,3 linkage. This family is known as glycosyltransferase family 10. The C-terminal domain is the likely binding-region for ADP (manuscript in publication).	7e-49 sp|Q6NTZ6|FUT10_XENLA Alpha-(1,3)-fucosyltransferase 10 OS=Xenopus laevis GN=fut10 PE=2 SV=2	4e-63 tr|D1ZZW8|D1ZZW8_TRICA Alpha-(1,3)-fucosyltransferase B-like Protein OS=Tribolium castaneum GN=TcasGA2_TC007385 PE=3 SV=2	GO:0046920,alpha-(1->3)-fucosyltransferase activity;GO:0032580,Golgi cisterna membrane;GO:0016021,integral component of membrane;GO:0008417,fucosyltransferase activity;GO:0006486,protein glycosylation	K09669
evgtrinloc3501t0	8e-61 CDD:279224 pfam00852, Glyco_transf_10, Glycosyltransferase family 10 (fucosyltransferase) C-term. This is the C-terminal domain of a family of fucosyltransferases. This enzyme transfers fucose from GDP-Fucose to GlcNAc in an alpha1,3 linkage. This family is known as glycosyltransferase family 10. The C-terminal domain is the likely binding-region for ADP (manuscript in publication).	2e-70 CDD:230558 KOG2619, KOG2619, KOG2619, Fucosyltransferase [Carbohydrate transport and metabolism, Amino acid transport and metabolism].	0.0 gi|478250692|gb|ENN71184.1| hypothetical protein YQE_12114, partial [Dendroctonus ponderosae] gi|546678623|gb|ERL89205.1| hypothetical protein D910_06579 [Dendroctonus ponderosae]	2e-61 CDD:279224 pfam00852, Glyco_transf_10, Glycosyltransferase family 10 (fucosyltransferase) C-term. This is the C-terminal domain of a family of fucosyltransferases. This enzyme transfers fucose from GDP-Fucose to GlcNAc in an alpha1,3 linkage. This family is known as glycosyltransferase family 10. The C-terminal domain is the likely binding-region for ADP (manuscript in publication).	3e-47 sp|Q9VUL9|FUCTA_DROME Glycoprotein 3-alpha-L-fucosyltransferase A OS=Drosophila melanogaster GN=FucTA PE=2 SV=2	0.0 tr|N6SU16|N6SU16_DENPD Uncharacterized protein (Fragment) OS=Dendroctonus ponderosae GN=D910_06579 PE=3 SV=1	GO:0046920,alpha-(1->3)-fucosyltransferase activity;GO:0016021,integral component of membrane;GO:0036071,N-glycan fucosylation;GO:0006486,protein glycosylation;GO:0008417,fucosyltransferase activity;GO:0018392,glycoprotein 3-alpha-L-fucosyltransferase activity;GO:0032580,Golgi cisterna membrane;GO:0005797,Golgi medial cisterna;GO:0007399,nervous system development;GO:0033932,1,3-alpha-L-fucosidas…	K00753-ko00513,Various types of N-glycan biosynthesis
evgtrinloc39782t0	1e-37 CDD:211387 cd11301, Fut1_Fut2_like, Alpha-1,2-fucosyltransferase. Alpha-1,2-fucosyltransferases (Fut1, Fut2) catalyze the transfer of alpha-L-fucose to the terminal beta-D-galactose residue of glycoconjugates via an alpha-1,2-linkage, generating carbohydrate structures that exhibit H-antigenicity for blood-group carbohydrates. These structures also act as ligands for morphogenesis, the adhe…	-	1e-82 gi|1004403201|gb|EEZ98997.2| Galactoside 2-alpha-L-fucosyltransferase 3-like Protein [Tribolium castaneum]	6e-29 CDD:250689 pfam01531, Glyco_transf_11, Glycosyl transferase family 11. This family contains several fucosyl transferase enzymes.	7e-28 sp|P97353|SEC1_MOUSE Galactoside 2-alpha-L-fucosyltransferase 3 OS=Mus musculus GN=Sec1 PE=2 SV=1	7e-83 tr|D6WBK6|D6WBK6_TRICA Galactoside 2-alpha-L-fucosyltransferase 3-like Protein OS=Tribolium castaneum GN=TcasGA2_TC004858 PE=4 SV=2	GO:0016021,integral component of membrane;GO:0008107,galactoside 2-alpha-L-fucosyltransferase activity;GO:0016020,membrane;GO:0008417,fucosyltransferase activity;GO:0006486,protein glycosylation;GO:0032580,Golgi cisterna membrane	K00718-ko00601,Glycosphingolipid biosynthesis - lacto and neolacto series;ko00603,Glycosphingolipid biosynthesis - globo and isoglobo series
evgtrinloc10278t1	2e-130 CDD:281116 pfam03071, GNT-I, GNT-I family. Alpha-1,3-mannosyl-glycoprotein beta-1,2-N-acetylglucosaminyltransferase (GNT-I, GLCNAC-T I) EC:2.4.1.101 transfers N-acetyl-D-glucosamine from UDP to high-mannose glycoprotein N-oligosaccharide. This is an essential step in the synthesis of complex or hybrid-type N-linked oligosaccharides. The enzyme is an integral membrane protein localized to t…	3e-130 CDD:229355 KOG1413, KOG1413, KOG1413, N-acetylglucosaminyltransferase I [Carbohydrate transport and metabolism].	2e-149 gi|478254452|gb|ENN74704.1| hypothetical protein YQE_08821, partial [Dendroctonus ponderosae]	6e-131 CDD:281116 pfam03071, GNT-I, GNT-I family. Alpha-1,3-mannosyl-glycoprotein beta-1,2-N-acetylglucosaminyltransferase (GNT-I, GLCNAC-T I) EC:2.4.1.101 transfers N-acetyl-D-glucosamine from UDP to high-mannose glycoprotein N-oligosaccharide. This is an essential step in the synthesis of complex or hybrid-type N-linked oligosaccharides. The enzyme is an integral membrane protein localized to t…	1e-117 sp|P27808|MGAT1_MOUSE Alpha-1,3-mannosyl-glycoprotein 2-beta-N-acetylglucosaminyltransferase OS=Mus musculus GN=Mgat1 PE=1 SV=1	1e-149 tr|N6T3H9|N6T3H9_DENPD Uncharacterized protein (Fragment) OS=Dendroctonus ponderosae GN=YQE_08821 PE=4 SV=1	GO:0000139,Golgi membrane;GO:1903561,extracellular vesicle;GO:0006486,protein glycosylation;GO:0003827,alpha-1,3-mannosylglycoprotein 2-beta-N-acetylglucosaminyltransferase activity;GO:0016021,integral component of membrane;GO:0006049,UDP-N-acetylglucosamine catabolic process;GO:0016020,membrane;GO:0046872,metal ion binding;GO:0070062,extracellular exosome;GO:0008375,acetylglucosaminyltransferase…	K00726-ko00510,N-Glycan biosynthesis;ko00513,Various types of N-glycan biosynthesis
evgtrinloc5410t0	2e-40 CDD:289306 pfam12529, Xylo_C, Xylosyltransferase C terminal. This domain family is found in eukaryotes, and is typically between 169 and 183 amino acids in length. The family is found in association with pfam02485. There is a single completely conserved residue G that may be functionally important. Xylosyltransferases are enzymes involved in the biosynthesis of the glycosaminoglycan linker …	3e-59 CDD:228746 KOG0799, KOG0799, KOG0799, Branching enzyme [Carbohydrate transport and metabolism].	0.0 gi|478253263|gb|ENN73634.1| hypothetical protein YQE_09881, partial [Dendroctonus ponderosae]	5e-41 CDD:289306 pfam12529, Xylo_C, Xylosyltransferase C terminal. This domain family is found in eukaryotes, and is typically between 169 and 183 amino acids in length. The family is found in association with pfam02485. There is a single completely conserved residue G that may be functionally important. Xylosyltransferases are enzymes involved in the biosynthesis of the glycosaminoglycan linker …	0.0 sp|Q5QQ53|XYLT_DROPS Xylosyltransferase oxt OS=Drosophila pseudoobscura pseudoobscura GN=oxt PE=2 SV=1	0.0 tr|N6T0N0|N6T0N0_DENPD Uncharacterized protein (Fragment) OS=Dendroctonus ponderosae GN=YQE_09881 PE=4 SV=1	GO:0050650,chondroitin sulfate proteoglycan biosynthetic process;GO:0006024,glycosaminoglycan biosynthetic process;GO:0015012,heparan sulfate proteoglycan biosynthetic process;GO:0030158,protein xylosyltransferase activity;GO:0000139,Golgi membrane;GO:0030206,chondroitin sulfate biosynthetic process;GO:0042732,D-xylose metabolic process;GO:0016020,membrane;GO:0016021,integral component of membran…	K00771-ko00532,Glycosaminoglycan biosynthesis - chondroitin sulfate / dermatan sulfate;ko00534,Glycosaminoglycan biosynthesis - heparan sulfate / heparin
evgtrinloc12212t0	3e-147 CDD:282863 pfam05060, MGAT2, N-acetylglucosaminyltransferase II (MGAT2). UDP-N-acetyl-D-glucosamine:alpha-6-D-mannoside beta-1,2-N- acetylglucosaminyltransferase II (EC 2.4.1.143) (GnT II/MGAT2) is a Golgi resident enzyme that catalyzes an essential step in the biosynthetic pathway leading from high mannose to complex N-linked oligosaccharides. Mutations in the MGAT2 gene lead to congenita…	1e-87 CDD:230730 KOG2791, KOG2791, KOG2791, N-acetylglucosaminyltransferase [Carbohydrate transport and metabolism].	0.0 gi|546685234|gb|ERL94761.1| hypothetical protein D910_12035 [Dendroctonus ponderosae]	6e-148 CDD:282863 pfam05060, MGAT2, N-acetylglucosaminyltransferase II (MGAT2). UDP-N-acetyl-D-glucosamine:alpha-6-D-mannoside beta-1,2-N- acetylglucosaminyltransferase II (EC 2.4.1.143) (GnT II/MGAT2) is a Golgi resident enzyme that catalyzes an essential step in the biosynthetic pathway leading from high mannose to complex N-linked oligosaccharides. Mutations in the MGAT2 gene lead to congenita…	2e-80 sp|Q09326|MGAT2_RAT Alpha-1,6-mannosyl-glycoprotein 2-beta-N-acetylglucosaminyltransferase OS=Rattus norvegicus GN=Mgat2 PE=1 SV=1	0.0 tr|U4UWS5|U4UWS5_DENPD Uncharacterized protein OS=Dendroctonus ponderosae GN=D910_12035 PE=4 SV=1	GO:0009312,oligosaccharide biosynthetic process;GO:0030246,carbohydrate binding;GO:0018279,protein N-linked glycosylation via asparagine;GO:0000139,Golgi membrane;GO:0008455,alpha-1,6-mannosylglycoprotein 2-beta-N-acetylglucosaminyltransferase activity;GO:0005795,Golgi stack;GO:0016021,integral component of membrane;GO:0006487,protein N-linked glycosylation	K00736-ko00510,N-Glycan biosynthesis;ko00513,Various types of N-glycan biosynthesis
evgtrinloc13565t1	-	-	4e-104 gi|270005576|gb|EFA02024.1| Beta-1,4-mannosyl-glycoprotein 4-beta-N-acetylglucosaminyltransferase-like Protein [Tribolium castaneum]	-	1e-31 sp|Q09327|MGAT3_HUMAN Beta-1,4-mannosyl-glycoprotein 4-beta-N-acetylglucosaminyltransferase OS=Homo sapiens GN=MGAT3 PE=2 SV=3	2e-104 tr|D2A2H4|D2A2H4_TRICA Beta-1,4-mannosyl-glycoprotein 4-beta-N-acetylglucosaminyltransferase-like Protein OS=Tribolium castaneum GN=TcasGA2_TC007649 PE=4 SV=1	GO:0016020,membrane;GO:0016021,integral component of membrane;GO:0000139,Golgi membrane;GO:0003830,beta-1,4-mannosylglycoprotein 4-beta-N-acetylglucosaminyltransferase activity;GO:0006487,protein N-linked glycosylation	K00737-ko00510,N-Glycan biosynthesis
evgtrinloc108728t0	3e-52 CDD:235476 PRK05454, PRK05454, glucosyltransferase MdoH; Provisional.	-	7e-23 gi|358257014|dbj|GAA58074.1| glucans biosynthesis glucosyltransferase H, partial [Clonorchis sinensis]	2e-06 CDD:278936 pfam00535, Glycos_transf_2, Glycosyl transferase family 2. Diverse family, transferring sugar from UDP-glucose, UDP-N-acetyl- galactosamine, GDP-mannose or CDP-abequose, to a range of substrates including cellulose, dolichol phosphate and teichoic acids.	1e-65 sp|A6T7C6|OPGH_KLEP7 Glucans biosynthesis glucosyltransferase H OS=Klebsiella pneumoniae subsp. pneumoniae (strain ATCC 700721 / MGH 78578) GN=mdoH PE=3 SV=1	3e-23 tr|G7YYP5|G7YYP5_CLOSI Glucans biosynthesis glucosyltransferase H (Fragment) OS=Clonorchis sinensis GN=CLF_113509 PE=4 SV=1	GO:0016758,transferase activity, transferring hexosyl groups;GO:0016021,integral component of membrane;GO:0009250,glucan biosynthetic process;GO:0016740,transferase activity;GO:0005886,plasma membrane	-
evgtrinloc12052t0	2e-73 CDD:133033 cd04190, Chitin_synth_C, C-terminal domain of Chitin Synthase catalyzes the incorporation of GlcNAc from substrate UDP-GlcNAc into chitin. Chitin synthase, also called UDP-N-acetyl-D-glucosamine:chitin 4-beta-N-acetylglucosaminyltransferase, catalyzes the incorporation of GlcNAc from substrate UDP-GlcNAc into chitin, which is a linear homopolymer of GlcNAc residues formed by cova…	3e-139 CDD:230510 KOG2571, KOG2571, KOG2571, Chitin synthase/hyaluronan synthase (glycosyltransferases) [Cell wall/membrane/envelope biogenesis].	0.0 gi|546679822|gb|ERL90214.1| hypothetical protein D910_07567 [Dendroctonus ponderosae]	4e-12 CDD:281178 pfam03142, Chitin_synth_2, Chitin synthase. Members of this family are fungal chitin synthase EC:2.4.1.16 enzymes. They catalyze chitin synthesis as follows: UDP-N-acetyl-D-glucosamine + {(1,4)-(N-acetyl-beta-D-glucosaminyl)}(N) <=> UDP + {(1,4)-(N-acetyl-beta-D-glucosaminyl)}(N+1).	1e-10 sp|Q4P9K9|CHS8_USTMA Chitin synthase 8 OS=Ustilago maydis (strain 521 / FGSC 9021) GN=CHS8 PE=3 SV=1	0.0 tr|U4U8G2|U4U8G2_DENPD Uncharacterized protein OS=Dendroctonus ponderosae GN=D910_07567 PE=4 SV=1	GO:0016459,myosin complex;GO:0016758,transferase activity, transferring hexosyl groups;GO:0003677,DNA binding;GO:0005524,ATP binding;GO:0030659,cytoplasmic vesicle membrane;GO:0016021,integral component of membrane;GO:0003774,motor activity;GO:0005886,plasma membrane;GO:0071555,cell wall organization;GO:0004100,chitin synthase activity	K00698-ko00520,Amino sugar and nucleotide sugar metabolism
evgtrinloc1602t1	2e-81 CDD:133033 cd04190, Chitin_synth_C, C-terminal domain of Chitin Synthase catalyzes the incorporation of GlcNAc from substrate UDP-GlcNAc into chitin. Chitin synthase, also called UDP-N-acetyl-D-glucosamine:chitin 4-beta-N-acetylglucosaminyltransferase, catalyzes the incorporation of GlcNAc from substrate UDP-GlcNAc into chitin, which is a linear homopolymer of GlcNAc residues formed by cova…	1e-169 CDD:230510 KOG2571, KOG2571, KOG2571, Chitin synthase/hyaluronan synthase (glycosyltransferases) [Cell wall/membrane/envelope biogenesis].	0.0 gi|546683401|gb|ERL93220.1| hypothetical protein D910_10516 [Dendroctonus ponderosae]	1e-24 CDD:281178 pfam03142, Chitin_synth_2, Chitin synthase. Members of this family are fungal chitin synthase EC:2.4.1.16 enzymes. They catalyze chitin synthesis as follows: UDP-N-acetyl-D-glucosamine + {(1,4)-(N-acetyl-beta-D-glucosaminyl)}(N) <=> UDP + {(1,4)-(N-acetyl-beta-D-glucosaminyl)}(N+1).	1e-17 sp|O13356|CHS1_CRYNH Chitin synthase 1 OS=Cryptococcus neoformans var. grubii serotype A (strain H99 / ATCC 208821 / CBS 10515 / FGSC 9487) GN=CHS1 PE=3 SV=2	0.0 tr|U4USY8|U4USY8_DENPD Uncharacterized protein OS=Dendroctonus ponderosae GN=D910_10516 PE=4 SV=1	GO:0004100,chitin synthase activity;GO:0005886,plasma membrane;GO:0016758,transferase activity, transferring hexosyl groups;GO:0071555,cell wall organization;GO:0016021,integral component of membrane	K00698-ko00520,Amino sugar and nucleotide sugar metabolism
evgtrinloc54806t0	2e-77 CDD:133033 cd04190, Chitin_synth_C, C-terminal domain of Chitin Synthase catalyzes the incorporation of GlcNAc from substrate UDP-GlcNAc into chitin. Chitin synthase, also called UDP-N-acetyl-D-glucosamine:chitin 4-beta-N-acetylglucosaminyltransferase, catalyzes the incorporation of GlcNAc from substrate UDP-GlcNAc into chitin, which is a linear homopolymer of GlcNAc residues formed by cova…	2e-110 CDD:230510 KOG2571, KOG2571, KOG2571, Chitin synthase/hyaluronan synthase (glycosyltransferases) [Cell wall/membrane/envelope biogenesis].	3e-177 gi|478249894|gb|ENN70401.1| hypothetical protein YQE_12907, partial [Dendroctonus ponderosae]	7e-24 CDD:281178 pfam03142, Chitin_synth_2, Chitin synthase. Members of this family are fungal chitin synthase EC:2.4.1.16 enzymes. They catalyze chitin synthesis as follows: UDP-N-acetyl-D-glucosamine + {(1,4)-(N-acetyl-beta-D-glucosaminyl)}(N) <=> UDP + {(1,4)-(N-acetyl-beta-D-glucosaminyl)}(N+1).	4e-18 sp|O13395|CHS6_USTMA Chitin synthase 6 OS=Ustilago maydis (strain 521 / FGSC 9021) GN=CHS6 PE=3 SV=2	1e-177 tr|N6TQ06|N6TQ06_DENPD Uncharacterized protein (Fragment) OS=Dendroctonus ponderosae GN=YQE_12907 PE=4 SV=1	GO:0016021,integral component of membrane;GO:0071555,cell wall organization;GO:0016758,transferase activity, transferring hexosyl groups;GO:0003677,DNA binding;GO:0030659,cytoplasmic vesicle membrane;GO:0004100,chitin synthase activity;GO:0005886,plasma membrane	-
evgtrinloc6596t0	7e-150 CDD:215385 PLN02726, PLN02726, dolichyl-phosphate beta-D-mannosyltransferase.	6e-149 CDD:230917 KOG2978, KOG2978, KOG2978, Dolichol-phosphate mannosyltransferase [General function prediction only].	2e-155 gi|478262111|gb|ENN81001.1| hypothetical protein YQE_02585, partial [Dendroctonus ponderosae]	6e-39 CDD:278936 pfam00535, Glycos_transf_2, Glycosyl transferase family 2. Diverse family, transferring sugar from UDP-glucose, UDP-N-acetyl- galactosamine, GDP-mannose or CDP-abequose, to a range of substrates including cellulose, dolichol phosphate and teichoic acids.	3e-141 sp|O60762|DPM1_HUMAN Dolichol-phosphate mannosyltransferase subunit 1 OS=Homo sapiens GN=DPM1 PE=1 SV=1	1e-155 tr|N6UK18|N6UK18_DENPD Uncharacterized protein (Fragment) OS=Dendroctonus ponderosae GN=YQE_02585 PE=4 SV=1	GO:0006506,GPI anchor biosynthetic process;GO:0019348,dolichol metabolic process;GO:0006487,protein N-linked glycosylation;GO:0035268,protein mannosylation;GO:0043178,alcohol binding;GO:0019673,GDP-mannose metabolic process;GO:0005783,endoplasmic reticulum;GO:0033185,dolichol-phosphate-mannose synthase complex;GO:0005789,endoplasmic reticulum membrane;GO:0004169,dolichyl-phosphate-mannose-protein…	K00721-ko00510,N-Glycan biosynthesis
evgtrinloc6112t0	7e-110 CDD:133031 cd04188, DPG_synthase, DPG_synthase is involved in protein N-linked glycosylation. UDP-glucose:dolichyl-phosphate glucosyltransferase (DPG_synthase) is a transmembrane-bound enzyme of the endoplasmic reticulum involved in protein N-linked glycosylation. This enzyme catalyzes the transfer of glucose from UDP-glucose to dolichyl phosphate.	1e-130 CDD:230916 KOG2977, KOG2977, KOG2977, Glycosyltransferase [General function prediction only].	5e-173 gi|332375232|gb|AEE62757.1| unknown [Dendroctonus ponderosae]	1e-22 CDD:278936 pfam00535, Glycos_transf_2, Glycosyl transferase family 2. Diverse family, transferring sugar from UDP-glucose, UDP-N-acetyl- galactosamine, GDP-mannose or CDP-abequose, to a range of substrates including cellulose, dolichol phosphate and teichoic acids.	9e-136 sp|Q9VLQ1|ALG5_DROME Dolichyl-phosphate beta-glucosyltransferase OS=Drosophila melanogaster GN=wol PE=1 SV=1	3e-173 tr|J3JX27|J3JX27_DENPD Uncharacterized protein OS=Dendroctonus ponderosae PE=2 SV=1	GO:0007009,plasma membrane organization;GO:0007379,segment specification;GO:0004581,dolichyl-phosphate beta-glucosyltransferase activity;GO:0010004,gastrulation involving germ band extension;GO:0005783,endoplasmic reticulum;GO:0007030,Golgi organization;GO:0040003,chitin-based cuticle development;GO:0006506,GPI anchor biosynthetic process;GO:0019348,dolichol metabolic process;GO:0009953,dorsal/ve…	K00729-ko00510,N-Glycan biosynthesis
evgtrinloc1499t1	7e-158 CDD:99963 cd03788, GT1_TPS, Trehalose-6-Phosphate Synthase (TPS) is a glycosyltransferase that catalyses the synthesis of alpha,alpha-1,1-trehalose-6-phosphate from glucose-6-phosphate using a UDP-glucose donor. It is a key enzyme in the trehalose synthesis pathway. Trehalose is a nonreducing disaccharide present in a wide variety of organisms and may serve as a source of energy and carbon…	1e-106 CDD:228996 KOG1050, KOG1050, KOG1050, Trehalose-6-phosphate synthase component TPS1 and related subunits [Carbohydrate transport and metabolism].	0.0 gi|546678473|gb|ERL89081.1| hypothetical protein D910_06458 [Dendroctonus ponderosae]	2e-120 CDD:279342 pfam00982, Glyco_transf_20, Glycosyltransferase family 20. Members of this family belong to glycosyl transferase family 20. OtsA (Trehalose-6-phosphate synthase) is homologous to regions in the subunits of yeast trehalose-6-phosphate synthase/phosphate complex,.	2e-78 sp|Q96WK6|TPS1_ZYGRO Alpha,alpha-trehalose-phosphate synthase [UDP-forming] OS=Zygosaccharomyces rouxii GN=TPS1 PE=2 SV=1	0.0 tr|U4UEP4|U4UEP4_DENPD Uncharacterized protein OS=Dendroctonus ponderosae GN=D910_06458 PE=4 SV=1	GO:0003824,catalytic activity;GO:0003825,alpha,alpha-trehalose-phosphate synthase (UDP-forming) activity;GO:0005992,trehalose biosynthetic process	K16055-ko00500,Starch and sucrose metabolism
evgtrinloc2767t0	6e-82 CDD:133012 cd02520, Glucosylceramide_synthase, Glucosylceramide synthase catalyzes the first glycosylation step of glycosphingolipid synthesis. UDP-glucose:N-acylsphingosine D-glucosyltransferase (glucosylceramide synthase or ceramide glucosyltransferase) catalyzes the first glycosylation step of glycosphingolipid synthesis. Its product, glucosylceramide, serves as the core of more than 300…	1e-174 CDD:230486 KOG2547, KOG2547, KOG2547, Ceramide glucosyltransferase [Lipid transport and metabolism, Cell wall/membrane/envelope biogenesis].	0.0 gi|478253961|gb|ENN74253.1| hypothetical protein YQE_09225, partial [Dendroctonus ponderosae] gi|546674834|gb|ERL86120.1| hypothetical protein D910_03534 [Dendroctonus ponderosae]	1e-59 CDD:290240 pfam13506, Glyco_transf_21, Glycosyl transferase family 21. This is a family of ceramide beta-glucosyltransferases - EC:2.4.1.80.	2e-143 sp|Q16739|CEGT_HUMAN Ceramide glucosyltransferase OS=Homo sapiens GN=UGCG PE=1 SV=1	0.0 tr|N6T957|N6T957_DENPD Uncharacterized protein (Fragment) OS=Dendroctonus ponderosae GN=D910_03534 PE=4 SV=1	GO:0016020,membrane;GO:0016021,integral component of membrane;GO:0006679,glucosylceramide biosynthetic process;GO:0008120,ceramide glucosyltransferase activity;GO:0016757,transferase activity, transferring glycosyl groups;GO:0008544,epidermis development;GO:0006688,glycosphingolipid biosynthetic process;GO:1903955,positive regulation of protein targeting to mitochondrion;GO:0006687,glycosphingoli…	K00720-ko00600,Sphingolipid metabolism
evgtrinloc11727t0	6e-35 CDD:281842 pfam03901, Glyco_transf_22, Alg9-like mannosyltransferase family. Members of this family are mannosyltransferase enzymes. At least some members are localized in endoplasmic reticulum and involved in GPI anchor biosynthesis.	1e-179 CDD:230455 KOG2516, KOG2516, KOG2516, Protein involved in dolichol pathway for N-glycosylation (mannosyltransferase family) [Cell wall/membrane/envelope biogenesis, Intracellular trafficking, secretion, and vesicular transport].	0.0 gi|478260346|gb|ENN80093.1| hypothetical protein YQE_03452, partial [Dendroctonus ponderosae]	1e-35 CDD:281842 pfam03901, Glyco_transf_22, Alg9-like mannosyltransferase family. Members of this family are mannosyltransferase enzymes. At least some members are localized in endoplasmic reticulum and involved in GPI anchor biosynthesis.	0.0 sp|Q9VH78|ALG12_DROME Probable Dol-P-Man:Man(7)GlcNAc(2)-PP-Dol alpha-1,6-mannosyltransferase OS=Drosophila melanogaster GN=CG8412 PE=2 SV=1	0.0 tr|N6TQ13|N6TQ13_DENPD Uncharacterized protein (Fragment) OS=Dendroctonus ponderosae GN=YQE_03452 PE=4 SV=1	GO:0000009,alpha-1,6-mannosyltransferase activity;GO:0016757,transferase activity, transferring glycosyl groups;GO:0005783,endoplasmic reticulum;GO:0006488,dolichol-linked oligosaccharide biosynthetic process;GO:0000030,mannosyltransferase activity;GO:0005789,endoplasmic reticulum membrane;GO:0052917,dol-P-Man:Man(7)GlcNAc(2)-PP-Dol alpha-1,6-mannosyltransferase activity;GO:0006486,protein glycos…	K03847-ko00510,N-Glycan biosynthesis;ko00513,Various types of N-glycan biosynthesis
evgtrinloc13277t1	9e-81 CDD:281842 pfam03901, Glyco_transf_22, Alg9-like mannosyltransferase family. Members of this family are mannosyltransferase enzymes. At least some members are localized in endoplasmic reticulum and involved in GPI anchor biosynthesis.	9e-134 CDD:229710 KOG1771, KOG1771, KOG1771, GPI-alpha-mannosyltransferase III (GPI10/PIG-B) involved in glycosylphosphatidylinositol anchor biosynthesis [Cell wall/membrane/envelope biogenesis, Posttranslational modification, protein turnover, chaperones].	0.0 gi|268370072|ref|NP_001161228.1| phosphatidylinositol glycan, class B [Tribolium castaneum]	2e-81 CDD:281842 pfam03901, Glyco_transf_22, Alg9-like mannosyltransferase family. Members of this family are mannosyltransferase enzymes. At least some members are localized in endoplasmic reticulum and involved in GPI anchor biosynthesis.	4e-160 sp|Q9VZM5|PIGB_DROME GPI mannosyltransferase 3 OS=Drosophila melanogaster GN=CG12006 PE=2 SV=2	0.0 tr|D6WD71|D6WD71_TRICA GPI mannosyltransferase 3-like Protein OS=Tribolium castaneum GN=TcasGA2_TC000759 PE=4 SV=1	GO:0006506,GPI anchor biosynthetic process;GO:0000030,mannosyltransferase activity;GO:0016757,transferase activity, transferring glycosyl groups;GO:0016021,integral component of membrane;GO:0005789,endoplasmic reticulum membrane	K05286-ko00563,Glycosylphosphatidylinositol(GPI)-anchor biosynthesis
evgtrinloc17523t0	-	5e-19 CDD:232054 KOG4123, KOG4123, KOG4123, Putative alpha 1,2 mannosyltransferase [Carbohydrate transport and metabolism].	7e-51 gi|91084963|ref|XP_971862.1| PREDICTED: GPI mannosyltransferase 4 [Tribolium castaneum] gi|270009003|gb|EFA05451.1| GPI mannosyltransferase 4-like Protein [Tribolium castaneum]	-	8e-24 sp|Q8MT80|PIGZ_DROME GPI mannosyltransferase 4 OS=Drosophila melanogaster GN=CG45068 PE=2 SV=1	4e-51 tr|D2A619|D2A619_TRICA GPI mannosyltransferase 4-like Protein OS=Tribolium castaneum GN=TcasGA2_TC015632 PE=4 SV=1	GO:0005783,endoplasmic reticulum;GO:0006506,GPI anchor biosynthetic process;GO:0016757,transferase activity, transferring glycosyl groups;GO:0000030,mannosyltransferase activity;GO:0005789,endoplasmic reticulum membrane;GO:0000026,alpha-1,2-mannosyltransferase activity;GO:0016021,integral component of membrane	K08098-ko00563,Glycosylphosphatidylinositol(GPI)-anchor biosynthesis
evgtrinloc21098t0	1e-32 CDD:281842 pfam03901, Glyco_transf_22, Alg9-like mannosyltransferase family. Members of this family are mannosyltransferase enzymes. At least some members are localized in endoplasmic reticulum and involved in GPI anchor biosynthesis.	2e-65 CDD:232054 KOG4123, KOG4123, KOG4123, Putative alpha 1,2 mannosyltransferase [Carbohydrate transport and metabolism].	7e-167 gi|478249382|gb|ENN70166.1| hypothetical protein YQE_00023, partial [Dendroctonus ponderosae] gi|546685351|gb|ERL94878.1| hypothetical protein D910_12151, partial [Dendroctonus ponderosae]	3e-33 CDD:281842 pfam03901, Glyco_transf_22, Alg9-like mannosyltransferase family. Members of this family are mannosyltransferase enzymes. At least some members are localized in endoplasmic reticulum and involved in GPI anchor biosynthesis.	3e-87 sp|Q8MT80|PIGZ_DROME GPI mannosyltransferase 4 OS=Drosophila melanogaster GN=CG45068 PE=2 SV=1	4e-167 tr|N6TPH5|N6TPH5_DENPD Uncharacterized protein (Fragment) OS=Dendroctonus ponderosae GN=D910_12151 PE=4 SV=1	GO:0006506,GPI anchor biosynthetic process;GO:0005783,endoplasmic reticulum;GO:0016021,integral component of membrane;GO:0005789,endoplasmic reticulum membrane;GO:0000026,alpha-1,2-mannosyltransferase activity;GO:0016757,transferase activity, transferring glycosyl groups;GO:0000030,mannosyltransferase activity	K08098-ko00563,Glycosylphosphatidylinositol(GPI)-anchor biosynthesis
evgtrinloc9986t1	4e-105 CDD:281842 pfam03901, Glyco_transf_22, Alg9-like mannosyltransferase family. Members of this family are mannosyltransferase enzymes. At least some members are localized in endoplasmic reticulum and involved in GPI anchor biosynthesis.	0.0 CDD:230454 KOG2515, KOG2515, KOG2515, Mannosyltransferase [Cell wall/membrane/envelope biogenesis, Intracellular trafficking, secretion, and vesicular transport].	0.0 gi|332373836|gb|AEE62059.1| unknown [Dendroctonus ponderosae] gi|478256081|gb|ENN76280.1| hypothetical protein YQE_07244, partial [Dendroctonus ponderosae]	9e-106 CDD:281842 pfam03901, Glyco_transf_22, Alg9-like mannosyltransferase family. Members of this family are mannosyltransferase enzymes. At least some members are localized in endoplasmic reticulum and involved in GPI anchor biosynthesis.	0.0 sp|Q8VDI9|ALG9_MOUSE Alpha-1,2-mannosyltransferase ALG9 OS=Mus musculus GN=Alg9 PE=2 SV=1	0.0 tr|J3JV31|J3JV31_DENPD Uncharacterized protein OS=Dendroctonus ponderosae GN=YQE_07244 PE=2 SV=1	GO:0052918,dol-P-Man:Man(8)GlcNAc(2)-PP-Dol alpha-1,2-mannosyltransferase activity;GO:0016757,transferase activity, transferring glycosyl groups;GO:0000030,mannosyltransferase activity;GO:0006486,protein glycosylation;GO:0016021,integral component of membrane;GO:0016020,membrane;GO:0005789,endoplasmic reticulum membrane;GO:0052926,dol-P-Man:Man(6)GlcNAc(2)-PP-Dol alpha-1,2-mannosyltransferase act…	K03846-ko00510,N-Glycan biosynthesis;ko00513,Various types of N-glycan biosynthesis
evgtrinloc5013t0	0.0 CDD:211386 cd11300, Fut8_like, Alpha 1-6-fucosyltransferase. Alpha 1,6-fucosyltransferase (Fut8) transfers a fucose moiety from GDP-fucose to the reducing terminal N-acetylglucosamine of the core structure of Asn-linked oligosaccharides, in a process termed core fucosylation. Core fucosylation is essential for the function of growth factor receptors. O-fucosyltransferase-like proteins are GDP…	0.0 CDD:231637 KOG3705, KOG3705, KOG3705, Glycoprotein 6-alpha-L-fucosyltransferase [Posttranslational modification, protein turnover, chaperones].	0.0 gi|189236914|ref|XP_969111.2| PREDICTED: alpha-(1,6)-fucosyltransferase [Tribolium castaneum] gi|270006336|gb|EFA02784.1| Alpha-(1,6)-fucosyltransferase-like Protein [Tribolium castaneum]	-	0.0 sp|Q9VYV5|FUT8_DROME Alpha-(1,6)-fucosyltransferase OS=Drosophila melanogaster GN=FucT6 PE=2 SV=1	0.0 tr|D2A2U6|D2A2U6_TRICA Alpha-(1,6)-fucosyltransferase OS=Tribolium castaneum GN=TcasGA2_TC008521 PE=3 SV=1	GO:0046368,GDP-L-fucose metabolic process;GO:0046702,galactoside 6-L-fucosyltransferase activity;GO:0018279,protein N-linked glycosylation via asparagine;GO:0032580,Golgi cisterna membrane;GO:0008424,glycoprotein 6-alpha-L-fucosyltransferase activity;GO:0036071,N-glycan fucosylation;GO:0008417,fucosyltransferase activity;GO:0016021,integral component of membrane;GO:0046921,alpha-(1->6)-fucosyltra…	K00717-ko00510,N-Glycan biosynthesis;ko00513,Various types of N-glycan biosynthesis;ko00533,Glycosaminoglycan biosynthesis - keratan sulfate;ko05202,Transcriptional misregulation in cancers
evgtrinloc84387t0	4e-51 CDD:133054 cd06432, GT8_HUGT1_C_like, The C-terminal domain of HUGT1-like is highly homologous to the GT 8 family. C-terminal domain of glycoprotein glucosyltransferase (UGT). UGT is a large glycoprotein whose C-terminus contains the catalytic activity. This catalytic C-terminal domain is highly homologous to Glycosyltransferase Family 8 (GT 8) and contains the DXD motif that coordinates do…	6e-45 CDD:229818 KOG1879, KOG1879, KOG1879, UDP-glucose:glycoprotein glucosyltransferase [Carbohydrate transport and metabolism].	4e-33 gi|341880689|gb|EGT36624.1| hypothetical protein CAEBREN_31603 [Caenorhabditis brenneri]	-	5e-35 sp|Q8T191|UGGG_DICDI Probable UDP-glucose:glycoprotein glucosyltransferase A OS=Dictyostelium discoideum GN=ggtA PE=1 SV=2	4e-36 tr|H2W441|H2W441_CAEJA Uncharacterized protein OS=Caenorhabditis japonica GN=WBGene00129090 PE=4 SV=2	GO:0003980,UDP-glucose:glycoprotein glucosyltransferase activity;GO:0005793,endoplasmic reticulum-Golgi intermediate compartment;GO:0005788,endoplasmic reticulum lumen;GO:0030587,sorocarp development;GO:0006486,protein glycosylation	-
evgtrinloc15930t0	1e-40 CDD:133474 cd06532, Glyco_transf_25, Glycosyltransferase family 25 [lipooligosaccharide (LOS) biosynthesis protein] is a family of glycosyltransferases involved in LOS biosynthesis. The members include the beta(1,4) galactosyltransferases: Lgt2 of Moraxella catarrhalis, LgtB and LgtE of Neisseria gonorrhoeae and Lic2A of Haemophilus influenzae. M. catarrhalis Lgt2 catalyzes the addition of …	2e-153 CDD:232109 KOG4179, KOG4179, KOG4179, Lysyl hydrolase/glycosyltransferase family 25 [Posttranslational modification, protein turnover, chaperones].	1e-180 gi|478255429|gb|ENN75651.1| hypothetical protein YQE_07829, partial [Dendroctonus ponderosae]	2e-36 CDD:280011 pfam01755, Glyco_transf_25, Glycosyltransferase family 25 (LPS biosynthesis protein). Members of this family belong to Glycosyltransferase family 25 This is a family of glycosyltransferases involved in lipopolysaccharide (LPS) biosynthesis. These enzymes catalyze the transfer of various sugars onto the growing LPS chain during its biosynthesis.	3e-127 sp|Q17FB8|GLT25_AEDAE Glycosyltransferase 25 family member OS=Aedes aegypti GN=AAEL003481 PE=3 SV=1	0.0 tr|U4UPD4|U4UPD4_DENPD Uncharacterized protein OS=Dendroctonus ponderosae GN=D910_11614 PE=4 SV=1	GO:0005788,endoplasmic reticulum lumen;GO:0016757,transferase activity, transferring glycosyl groups	K11703-ko00310,Lysine degradation;ko00514,Other types of O-glycan biosynthesis
evgtrinloc22105t0	2e-24 CDD:133004 cd02510, pp-GalNAc-T, pp-GalNAc-T initiates the formation of mucin-type O-linked glycans. UDP-GalNAc: polypeptide alpha-N-acetylgalactosaminyltransferases (pp-GalNAc-T) initiate the formation of mucin-type, O-linked glycans by catalyzing the transfer of alpha-N-acetylgalactosamine (GalNAc) from UDP-GalNAc to hydroxyl groups of Ser or Thr residues of core proteins to form the Tn a…	2e-45 CDD:231668 KOG3736, KOG3736, KOG3736, Polypeptide N-acetylgalactosaminyltransferase [Posttranslational modification, protein turnover, chaperones].	1e-94 gi|642932110|ref|XP_008196859.1| PREDICTED: polypeptide N-acetylgalactosaminyltransferase 1 isoform X2 [Tribolium castaneum]	8e-08 CDD:278936 pfam00535, Glycos_transf_2, Glycosyl transferase family 2. Diverse family, transferring sugar from UDP-glucose, UDP-N-acetyl- galactosamine, GDP-mannose or CDP-abequose, to a range of substrates including cellulose, dolichol phosphate and teichoic acids.	4e-36 sp|Q9Y117|GALT3_DROME Polypeptide N-acetylgalactosaminyltransferase 3 OS=Drosophila melanogaster GN=pgant3 PE=1 SV=1	8e-95 tr|D6WWQ3|D6WWQ3_TRICA Polypeptide N-acetylgalactosaminyltransferase OS=Tribolium castaneum GN=TcasGA2_TC005702 PE=3 SV=1	GO:0005794,Golgi apparatus;GO:0033628,regulation of cell adhesion mediated by integrin;GO:0008376,acetylgalactosaminyltransferase activity;GO:0004653,polypeptide N-acetylgalactosaminyltransferase activity;GO:0046872,metal ion binding;GO:0016266,O-glycan processing;GO:0000139,Golgi membrane;GO:0005795,Golgi stack;GO:0016021,integral component of membrane;GO:0006493,protein O-linked glycosylation;G…	-
evgtrinloc10948t0	0.0 CDD:133004 cd02510, pp-GalNAc-T, pp-GalNAc-T initiates the formation of mucin-type O-linked glycans. UDP-GalNAc: polypeptide alpha-N-acetylgalactosaminyltransferases (pp-GalNAc-T) initiate the formation of mucin-type, O-linked glycans by catalyzing the transfer of alpha-N-acetylgalactosamine (GalNAc) from UDP-GalNAc to hydroxyl groups of Ser or Thr residues of core proteins to form the Tn ant…	0.0 CDD:231670 KOG3738, KOG3738, KOG3738, Predicted polypeptide N-acetylgalactosaminyltransferase [Posttranslational modification, protein turnover, chaperones].	0.0 gi|189236651|ref|XP_969621.2| PREDICTED: polypeptide N-acetylgalactosaminyltransferase 2 isoform X1 [Tribolium castaneum] gi|270005204|gb|EFA01652.1| Polypeptide N-acetylgalactosaminyltransferase 2-like Protein [Tribolium castaneum]	2e-28 CDD:278936 pfam00535, Glycos_transf_2, Glycosyl transferase family 2. Diverse family, transferring sugar from UDP-glucose, UDP-N-acetyl- galactosamine, GDP-mannose or CDP-abequose, to a range of substrates including cellulose, dolichol phosphate and teichoic acids.	0.0 sp|Q6WV19|GALT2_DROME Polypeptide N-acetylgalactosaminyltransferase 2 OS=Drosophila melanogaster GN=pgant2 PE=2 SV=2	0.0 tr|D2A0Q4|D2A0Q4_TRICA Polypeptide N-acetylgalactosaminyltransferase OS=Tribolium castaneum GN=TcasGA2_TC007223 PE=3 SV=1	GO:0009312,oligosaccharide biosynthetic process;GO:0030246,carbohydrate binding;GO:0016757,transferase activity, transferring glycosyl groups;GO:0000139,Golgi membrane;GO:0005795,Golgi stack;GO:0046872,metal ion binding;GO:0004653,polypeptide N-acetylgalactosaminyltransferase activity;GO:0016021,integral component of membrane;GO:0006486,protein glycosylation	K00710-ko00512,Mucin type O-glycan biosynthesis
evgtrinloc5157t0	4e-169 CDD:133004 cd02510, pp-GalNAc-T, pp-GalNAc-T initiates the formation of mucin-type O-linked glycans. UDP-GalNAc: polypeptide alpha-N-acetylgalactosaminyltransferases (pp-GalNAc-T) initiate the formation of mucin-type, O-linked glycans by catalyzing the transfer of alpha-N-acetylgalactosamine (GalNAc) from UDP-GalNAc to hydroxyl groups of Ser or Thr residues of core proteins to form the Tn …	0.0 CDD:231668 KOG3736, KOG3736, KOG3736, Polypeptide N-acetylgalactosaminyltransferase [Posttranslational modification, protein turnover, chaperones].	0.0 gi|91089275|ref|XP_970398.1| PREDICTED: putative polypeptide N-acetylgalactosaminyltransferase 9 isoform X1 [Tribolium castaneum] gi|1004396885|gb|KYB25760.1| Putative polypeptide N-acetylgalactosaminyltransferase 9-like Protein [Tribolium castaneum]	4e-33 CDD:279046 pfam00652, Ricin_B_lectin, Ricin-type beta-trefoil lectin domain.	0.0 sp|Q8MRC9|GALT9_DROME Putative polypeptide N-acetylgalactosaminyltransferase 9 OS=Drosophila melanogaster GN=pgant9 PE=2 SV=2	0.0 tr|A0A139WCV3|A0A139WCV3_TRICA Putative polypeptide N-acetylgalactosaminyltransferase 9-like Protein OS=Tribolium castaneum GN=TcasGA2_TC005479 PE=4 SV=1	GO:0016021,integral component of membrane;GO:0006493,protein O-linked glycosylation;GO:0031985,Golgi cisterna;GO:0016757,transferase activity, transferring glycosyl groups;GO:0005829,cytosol;GO:0030246,carbohydrate binding;GO:0004653,polypeptide N-acetylgalactosaminyltransferase activity;GO:0046872,metal ion binding;GO:0005794,Golgi apparatus;GO:0000139,Golgi membrane;GO:0032504,multicellular org…	K00710-ko00512,Mucin type O-glycan biosynthesis
evgtrinloc6740t0	0.0 CDD:133004 cd02510, pp-GalNAc-T, pp-GalNAc-T initiates the formation of mucin-type O-linked glycans. UDP-GalNAc: polypeptide alpha-N-acetylgalactosaminyltransferases (pp-GalNAc-T) initiate the formation of mucin-type, O-linked glycans by catalyzing the transfer of alpha-N-acetylgalactosamine (GalNAc) from UDP-GalNAc to hydroxyl groups of Ser or Thr residues of core proteins to form the Tn ant…	0.0 CDD:231668 KOG3736, KOG3736, KOG3736, Polypeptide N-acetylgalactosaminyltransferase [Posttranslational modification, protein turnover, chaperones].	0.0 gi|546674320|gb|ERL85724.1| hypothetical protein D910_03139 [Dendroctonus ponderosae]	1e-31 CDD:278936 pfam00535, Glycos_transf_2, Glycosyl transferase family 2. Diverse family, transferring sugar from UDP-glucose, UDP-N-acetyl- galactosamine, GDP-mannose or CDP-abequose, to a range of substrates including cellulose, dolichol phosphate and teichoic acids.	0.0 sp|A8Y236|GLT10_CAEBR Putative polypeptide N-acetylgalactosaminyltransferase 10 OS=Caenorhabditis briggsae GN=gly-10 PE=3 SV=2	0.0 tr|U4TVW9|U4TVW9_DENPD Polypeptide N-acetylgalactosaminyltransferase OS=Dendroctonus ponderosae GN=D910_03139 PE=3 SV=1	GO:0004653,polypeptide N-acetylgalactosaminyltransferase activity;GO:0046872,metal ion binding;GO:0000139,Golgi membrane;GO:0016021,integral component of membrane;GO:0006486,protein glycosylation;GO:0016757,transferase activity, transferring glycosyl groups;GO:0030246,carbohydrate binding	K00710-ko00512,Mucin type O-glycan biosynthesis
evgtrinloc1193t1	2e-180 CDD:133004 cd02510, pp-GalNAc-T, pp-GalNAc-T initiates the formation of mucin-type O-linked glycans. UDP-GalNAc: polypeptide alpha-N-acetylgalactosaminyltransferases (pp-GalNAc-T) initiate the formation of mucin-type, O-linked glycans by catalyzing the transfer of alpha-N-acetylgalactosamine (GalNAc) from UDP-GalNAc to hydroxyl groups of Ser or Thr residues of core proteins to form the Tn …	0.0 CDD:231668 KOG3736, KOG3736, KOG3736, Polypeptide N-acetylgalactosaminyltransferase [Posttranslational modification, protein turnover, chaperones].	0.0 gi|91088223|ref|XP_973543.1| PREDICTED: polypeptide N-acetylgalactosaminyltransferase 5 isoform X1 [Tribolium castaneum] gi|270011823|gb|EFA08271.1| Polypeptide N-acetylgalactosaminyltransferase 5-like Protein [Tribolium castaneum]	3e-37 CDD:278936 pfam00535, Glycos_transf_2, Glycosyl transferase family 2. Diverse family, transferring sugar from UDP-glucose, UDP-N-acetyl- galactosamine, GDP-mannose or CDP-abequose, to a range of substrates including cellulose, dolichol phosphate and teichoic acids.	0.0 sp|Q6WV17|GALT5_DROME Polypeptide N-acetylgalactosaminyltransferase 5 OS=Drosophila melanogaster GN=pgant5 PE=2 SV=2	0.0 tr|D6WVN2|D6WVN2_TRICA Polypeptide N-acetylgalactosaminyltransferase OS=Tribolium castaneum GN=TcasGA2_TC005902 PE=3 SV=1	GO:0012505,endomembrane system;GO:0006486,protein glycosylation;GO:0004653,polypeptide N-acetylgalactosaminyltransferase activity;GO:0016021,integral component of membrane;GO:0046872,metal ion binding;GO:0005795,Golgi stack;GO:0000139,Golgi membrane;GO:0016757,transferase activity, transferring glycosyl groups;GO:0009312,oligosaccharide biosynthetic process;GO:0030246,carbohydrate binding	K00710-ko00512,Mucin type O-glycan biosynthesis
evgtrinloc7552t0	1e-176 CDD:133004 cd02510, pp-GalNAc-T, pp-GalNAc-T initiates the formation of mucin-type O-linked glycans. UDP-GalNAc: polypeptide alpha-N-acetylgalactosaminyltransferases (pp-GalNAc-T) initiate the formation of mucin-type, O-linked glycans by catalyzing the transfer of alpha-N-acetylgalactosamine (GalNAc) from UDP-GalNAc to hydroxyl groups of Ser or Thr residues of core proteins to form the Tn …	0.0 CDD:231669 KOG3737, KOG3737, KOG3737, Predicted polypeptide N-acetylgalactosaminyltransferase [Posttranslational modification, protein turnover, chaperones].	0.0 gi|642921414|ref|XP_008192856.1| PREDICTED: N-acetylgalactosaminyltransferase 7 [Tribolium castaneum] gi|270006291|gb|EFA02739.1| N-acetylgalactosaminyltransferase 7-like Protein [Tribolium castaneum]	6e-33 CDD:278936 pfam00535, Glycos_transf_2, Glycosyl transferase family 2. Diverse family, transferring sugar from UDP-glucose, UDP-N-acetyl- galactosamine, GDP-mannose or CDP-abequose, to a range of substrates including cellulose, dolichol phosphate and teichoic acids.	0.0 sp|Q8MV48|GALT7_DROME N-acetylgalactosaminyltransferase 7 OS=Drosophila melanogaster GN=GalNAc-T2 PE=2 SV=2	0.0 tr|D2A249|D2A249_TRICA Polypeptide N-acetylgalactosaminyltransferase OS=Tribolium castaneum GN=TcasGA2_TC008465 PE=3 SV=1	GO:0006486,protein glycosylation;GO:0016021,integral component of membrane;GO:0005795,Golgi stack;GO:0016757,transferase activity, transferring glycosyl groups;GO:0030246,carbohydrate binding;GO:0009312,oligosaccharide biosynthetic process;GO:0012505,endomembrane system;GO:0004653,polypeptide N-acetylgalactosaminyltransferase activity;GO:0046872,metal ion binding;GO:0000139,Golgi membrane	K00710-ko00512,Mucin type O-glycan biosynthesis
evgtrinloc12899t1	1e-173 CDD:133004 cd02510, pp-GalNAc-T, pp-GalNAc-T initiates the formation of mucin-type O-linked glycans. UDP-GalNAc: polypeptide alpha-N-acetylgalactosaminyltransferases (pp-GalNAc-T) initiate the formation of mucin-type, O-linked glycans by catalyzing the transfer of alpha-N-acetylgalactosamine (GalNAc) from UDP-GalNAc to hydroxyl groups of Ser or Thr residues of core proteins to form the Tn …	0.0 CDD:231668 KOG3736, KOG3736, KOG3736, Polypeptide N-acetylgalactosaminyltransferase [Posttranslational modification, protein turnover, chaperones].	0.0 gi|189237799|ref|XP_001814012.1| PREDICTED: polypeptide N-acetylgalactosaminyltransferase 35A [Tribolium castaneum] gi|270008127|gb|EFA04575.1| PNR-like protein [Tribolium castaneum]	9e-30 CDD:278936 pfam00535, Glycos_transf_2, Glycosyl transferase family 2. Diverse family, transferring sugar from UDP-glucose, UDP-N-acetyl- galactosamine, GDP-mannose or CDP-abequose, to a range of substrates including cellulose, dolichol phosphate and teichoic acids.	0.0 sp|Q8MVS5|GLT35_DROME Polypeptide N-acetylgalactosaminyltransferase 35A OS=Drosophila melanogaster GN=Pgant35A PE=1 SV=2	0.0 tr|D6WNH5|D6WNH5_TRICA Polypeptide N-acetylgalactosaminyltransferase OS=Tribolium castaneum GN=TcasGA2_TC013148 PE=3 SV=1	GO:0004653,polypeptide N-acetylgalactosaminyltransferase activity;GO:0046872,metal ion binding;GO:0000139,Golgi membrane;GO:0016021,integral component of membrane;GO:0007424,open tracheal system development;GO:0006486,protein glycosylation;GO:0005795,Golgi stack;GO:0016757,transferase activity, transferring glycosyl groups;GO:0030246,carbohydrate binding;GO:0009312,oligosaccharide biosynthetic pr…	K00710-ko00512,Mucin type O-glycan biosynthesis
evgtrinloc5489t1	2e-150 CDD:133004 cd02510, pp-GalNAc-T, pp-GalNAc-T initiates the formation of mucin-type O-linked glycans. UDP-GalNAc: polypeptide alpha-N-acetylgalactosaminyltransferases (pp-GalNAc-T) initiate the formation of mucin-type, O-linked glycans by catalyzing the transfer of alpha-N-acetylgalactosamine (GalNAc) from UDP-GalNAc to hydroxyl groups of Ser or Thr residues of core proteins to form the Tn …	0.0 CDD:231668 KOG3736, KOG3736, KOG3736, Polypeptide N-acetylgalactosaminyltransferase [Posttranslational modification, protein turnover, chaperones].	0.0 gi|642925622|ref|XP_008194644.1| PREDICTED: polypeptide N-acetylgalactosaminyltransferase 1 [Tribolium castaneum] gi|270008661|gb|EFA05109.1| Polypeptide N-acetylgalactosaminyltransferase 1-like Protein [Tribolium castaneum]	2e-32 CDD:278936 pfam00535, Glycos_transf_2, Glycosyl transferase family 2. Diverse family, transferring sugar from UDP-glucose, UDP-N-acetyl- galactosamine, GDP-mannose or CDP-abequose, to a range of substrates including cellulose, dolichol phosphate and teichoic acids.	7e-172 sp|Q6WV20|GALT1_DROME Polypeptide N-acetylgalactosaminyltransferase 1 OS=Drosophila melanogaster GN=GalNAc-T1 PE=2 SV=2	0.0 tr|D2A594|D2A594_TRICA Polypeptide N-acetylgalactosaminyltransferase OS=Tribolium castaneum GN=TcasGA2_TC015209 PE=3 SV=1	GO:0046872,metal ion binding;GO:0004653,polypeptide N-acetylgalactosaminyltransferase activity;GO:0000139,Golgi membrane;GO:0016021,integral component of membrane;GO:0006486,protein glycosylation;GO:0005795,Golgi stack;GO:0016757,transferase activity, transferring glycosyl groups;GO:0009312,oligosaccharide biosynthetic process;GO:0030246,carbohydrate binding	K00710-ko00512,Mucin type O-glycan biosynthesis
evgtrinloc16596t0	1e-32 CDD:279159 pfam00777, Glyco_transf_29, Glycosyltransferase family 29 (sialyltransferase). Members of this family belong to glycosyltransferase family 29.	3e-44 CDD:230631 KOG2692, KOG2692, KOG2692, Sialyltransferase [Carbohydrate transport and metabolism].	1e-147 gi|478252615|gb|ENN73020.1| hypothetical protein YQE_10355, partial [Dendroctonus ponderosae]	3e-33 CDD:279159 pfam00777, Glyco_transf_29, Glycosyltransferase family 29 (sialyltransferase). Members of this family belong to glycosyltransferase family 29.	5e-78 sp|A5D7T4|SIAT2_BOVIN Beta-galactoside alpha-2,6-sialyltransferase 2 OS=Bos taurus GN=ST6GAL2 PE=2 SV=1	7e-148 tr|N6TUS0|N6TUS0_DENPD Uncharacterized protein (Fragment) OS=Dendroctonus ponderosae GN=YQE_10355 PE=3 SV=1	GO:0009311,oligosaccharide metabolic process;GO:0008373,sialyltransferase activity;GO:0005794,Golgi apparatus;GO:0006486,protein glycosylation;GO:0016021,integral component of membrane;GO:0032580,Golgi cisterna membrane;GO:0018279,protein N-linked glycosylation via asparagine;GO:0003835,beta-galactoside alpha-2,6-sialyltransferase activity	-
evgtrinloc52892t0	3e-45 CDD:99967 cd03793, GT1_Glycogen_synthase_GSY2_like, Glycogen synthase, which is most closely related to the GT1 family of glycosyltransferases, catalyzes the transfer of a glucose molecule from UDP-glucose to a terminal branch of a glycogen molecule, a rate-limit step of glycogen biosynthesis. GSY2, the member of this family in S. cerevisiae, has been shown to possess glycogen synthase acti…	1e-43 CDD:231674 KOG3742, KOG3742, KOG3742, Glycogen synthase [Carbohydrate transport and metabolism].	4e-29 gi|321441277|gb|ADW85053.1| glycogen synthase, partial [Eucalantica sp. JCR-2011]	2e-43 CDD:283373 pfam05693, Glycogen_syn, Glycogen synthase. This family consists of the eukaryotic glycogen synthase proteins GYS1, GYS2 and GYS3. Glycogen synthase (GS) is the enzyme responsible for the synthesis of -1,4-linked glucose chains in glycogen. It is the rate limiting enzyme in the synthesis of the polysaccharide, and its activity is highly regulated through phosphorylation at multip…	1e-31 sp|P23337|GYS1_YEAST Glycogen [starch] synthase isoform 1 OS=Saccharomyces cerevisiae (strain ATCC 204508 / S288c) GN=GSY1 PE=1 SV=3	2e-29 tr|E9KGU0|E9KGU0_9NEOP Glycogen synthase (Fragment) OS=Eucalantica sp. JCR-2011 PE=2 SV=1	GO:0004373,glycogen (starch) synthase activity;GO:0005978,glycogen biosynthetic process	-
evgtrinloc6518t1	0.0 CDD:99967 cd03793, GT1_Glycogen_synthase_GSY2_like, Glycogen synthase, which is most closely related to the GT1 family of glycosyltransferases, catalyzes the transfer of a glucose molecule from UDP-glucose to a terminal branch of a glycogen molecule, a rate-limit step of glycogen biosynthesis. GSY2, the member of this family in S. cerevisiae, has been shown to possess glycogen synthase activi…	0.0 CDD:231674 KOG3742, KOG3742, KOG3742, Glycogen synthase [Carbohydrate transport and metabolism].	0.0 gi|91085003|ref|XP_973266.1| PREDICTED: glycogen [starch] synthase [Tribolium castaneum] gi|270009020|gb|EFA05468.1| Glycogen [starch] synthase-like Protein [Tribolium castaneum]	0.0 CDD:283373 pfam05693, Glycogen_syn, Glycogen synthase. This family consists of the eukaryotic glycogen synthase proteins GYS1, GYS2 and GYS3. Glycogen synthase (GS) is the enzyme responsible for the synthesis of -1,4-linked glucose chains in glycogen. It is the rate limiting enzyme in the synthesis of the polysaccharide, and its activity is highly regulated through phosphorylation at multiple…	0.0 sp|Q9VFC8|GYS_DROME Glycogen [starch] synthase OS=Drosophila melanogaster GN=GlyS PE=1 SV=2	0.0 tr|D2A654|D2A654_TRICA Glycogen [starch] synthase-like Protein OS=Tribolium castaneum GN=TcasGA2_TC015651 PE=4 SV=1	GO:0071329,cellular response to sucrose stimulus;GO:0004373,glycogen (starch) synthase activity;GO:0045819,positive regulation of glycogen catabolic process;GO:0005776,autophagosome;GO:0031410,cytoplasmic vesicle;GO:0009744,response to sucrose;GO:0005978,glycogen biosynthetic process;GO:0005977,glycogen metabolic process;GO:0009267,cellular response to starvation;GO:0061723,glycophagy	K00693-ko00500,Starch and sucrose metabolism;ko04151,PI3K-Akt signaling pathway;ko04152,AMPK signaling pathway;ko04910,Insulin signaling pathway;ko04922,Glucagon signaling pathway;ko04931,Insulin resistance
evgtrinloc1099t0	-	1e-62 CDD:230185 KOG2246, KOG2246, KOG2246, Galactosyltransferases [Carbohydrate transport and metabolism].	2e-81 gi|642931895|ref|XP_008196772.1| PREDICTED: glycoprotein-N-acetylgalactosamine 3-beta-galactosyltransferase 1 isoform X2 [Tribolium castaneum]	-	2e-73 sp|Q7K237|C1GLT_DROME Glycoprotein-N-acetylgalactosamine 3-beta-galactosyltransferase 1 OS=Drosophila melanogaster GN=C1GalTA PE=2 SV=1	7e-81 tr|D6WWB8|D6WWB8_TRICA Glycoprotein-N-acetylgalactosamine 3-beta-galactosyltransferase 1-like Protein OS=Tribolium castaneum GN=TcasGA2_TC030587 PE=4 SV=2	GO:1902037,negative regulation of hematopoietic stem cell differentiation;GO:0016266,O-glycan processing;GO:0048531,beta-1,3-galactosyltransferase activity;GO:0016267,O-glycan processing, core 1;GO:0009247,glycolipid biosynthetic process;GO:0016021,integral component of membrane;GO:0046872,metal ion binding;GO:0021551,central nervous system morphogenesis;GO:0016263,glycoprotein-N-acetylgalactosam…	-
evgtrinloc12256t1	8e-58 CDD:190308 pfam02434, Fringe, Fringe-like. The drosophila protein fringe (FNG) is a glucosaminyltransferase that controls the response of the Notch receptor to specific ligands. FNG is localized to the Golgi apparatus (not secreted as previously thought). Modification of Notch occurs through glycosylation by FNG. The xenopus homologue, lunatic fringe, has been implicated in a variety of fun…	5e-23 CDD:230185 KOG2246, KOG2246, KOG2246, Galactosyltransferases [Carbohydrate transport and metabolism].	6e-136 gi|642936481|ref|XP_008198455.1| PREDICTED: beta-1,3-glucosyltransferase isoform X2 [Tribolium castaneum] gi|1008452783|ref|XP_015839174.1| PREDICTED: beta-1,3-glucosyltransferase isoform X2 [Tribolium castaneum]	2e-58 CDD:190308 pfam02434, Fringe, Fringe-like. The drosophila protein fringe (FNG) is a glucosaminyltransferase that controls the response of the Notch receptor to specific ligands. FNG is localized to the Golgi apparatus (not secreted as previously thought). Modification of Notch occurs through glycosylation by FNG. The xenopus homologue, lunatic fringe, has been implicated in a variety of fun…	2e-104 sp|Q6Y288|B3GLT_HUMAN Beta-1,3-glucosyltransferase OS=Homo sapiens GN=B3GLCT PE=1 SV=2	1e-118 tr|A0A0A9W7V1|A0A0A9W7V1_LYGHE Beta-1,3-glucosyltransferase OS=Lygus hesperus GN=B3GALTL_0 PE=4 SV=1	GO:0006004,fucose metabolic process;GO:0036066,protein O-linked fucosylation;GO:0016757,transferase activity, transferring glycosyl groups;GO:0016021,integral component of membrane;GO:0016020,membrane;GO:0005789,endoplasmic reticulum membrane	K13675-ko00514,Other types of O-glycan biosynthesis
evgtrinloc17173t0	1e-08 CDD:190308 pfam02434, Fringe, Fringe-like. The drosophila protein fringe (FNG) is a glucosaminyltransferase that controls the response of the Notch receptor to specific ligands. FNG is localized to the Golgi apparatus (not secreted as previously thought). Modification of Notch occurs through glycosylation by FNG. The xenopus homologue, lunatic fringe, has been implicated in a variety of fun…	1e-91 CDD:230185 KOG2246, KOG2246, KOG2246, Galactosyltransferases [Carbohydrate transport and metabolism].	7e-178 gi|478256380|gb|ENN76570.1| hypothetical protein YQE_07020, partial [Dendroctonus ponderosae]	3e-09 CDD:190308 pfam02434, Fringe, Fringe-like. The drosophila protein fringe (FNG) is a glucosaminyltransferase that controls the response of the Notch receptor to specific ligands. FNG is localized to the Golgi apparatus (not secreted as previously thought). Modification of Notch occurs through glycosylation by FNG. The xenopus homologue, lunatic fringe, has been implicated in a variety of fun…	2e-112 sp|Q7K237|C1GLT_DROME Glycoprotein-N-acetylgalactosamine 3-beta-galactosyltransferase 1 OS=Drosophila melanogaster GN=C1GalTA PE=2 SV=1	4e-178 tr|N6U4R0|N6U4R0_DENPD Uncharacterized protein (Fragment) OS=Dendroctonus ponderosae GN=YQE_07020 PE=4 SV=1	GO:1902037,negative regulation of hematopoietic stem cell differentiation;GO:0016021,integral component of membrane;GO:0021551,central nervous system morphogenesis;GO:0016020,membrane;GO:0006486,protein glycosylation;GO:0016263,glycoprotein-N-acetylgalactosamine 3-beta-galactosyltransferase activity;GO:0016266,O-glycan processing;GO:0048531,beta-1,3-galactosyltransferase activity;GO:0016267,O-gly…	K00731-ko00512,Mucin type O-glycan biosynthesis
evgtrinloc1961t1	-	3e-20 CDD:230185 KOG2246, KOG2246, KOG2246, Galactosyltransferases [Carbohydrate transport and metabolism].	1e-138 gi|478255254|gb|ENN75483.1| hypothetical protein YQE_08032, partial [Dendroctonus ponderosae] gi|546681559|gb|ERL91630.1| hypothetical protein D910_08960 [Dendroctonus ponderosae]	-	6e-23 sp|Q0VC84|C1GLT_BOVIN Glycoprotein-N-acetylgalactosamine 3-beta-galactosyltransferase 1 OS=Bos taurus GN=C1GALT1 PE=2 SV=1	7e-139 tr|N6TCM0|N6TCM0_DENPD Uncharacterized protein (Fragment) OS=Dendroctonus ponderosae GN=D910_08960 PE=4 SV=1	GO:0016021,integral component of membrane;GO:0001822,kidney development;GO:0016263,glycoprotein-N-acetylgalactosamine 3-beta-galactosyltransferase activity;GO:0046872,metal ion binding;GO:0016267,O-glycan processing, core 1;GO:0001525,angiogenesis;GO:0060576,intestinal epithelial cell development	K00731-ko00512,Mucin type O-glycan biosynthesis
[truncated: 132 more rows]
