# Supplementary material for: Degradation of bamboo lignocellulose by bamboo snout beetle Cyrtotrachelus buqueti in vivo and vitro: efficiency and mechanism
Source: Biotechnol Biofuels. 2019 Apr 1;12:75. doi: 10.1186/s13068-019-1406-y (PMC6442404; doi:10.1186/s13068-019-1406-y)
Supplement: Supplementary file 9 — Additional file 9: Table S6. The primer sequence of qRT-PCR. [file 13068_2019_1406_MOESM9_ESM.xls]

## Sheet: Sheet1
Table S6. The primer sequence of qRT-PCR.
Gene ID	Forward Primer 5’→3’	Reverse Primer 5’→3’
evgtrinloc709t0	AGATTCCATATGAGCACC	GCATCCCAACCTCCTTCT
evgtrinloc1536t1	GCAAGTGACATACCAAAAATCGAGA	TCAGTAATATTGGTTACCCCGCATT
evgtrinloc3368t0	GAACTCTCTGTGAACTAATTTA	GGCGAAGTCATTGAATATTGAA
evgtrinloc3529t0	CTATTGCATCTAAAATGTTGCT	CGCTGCTTCGTGGTTAGTTTCT
evgtrinloc11198t1	TAGGTTTTACAATATGTACAAA	AAATACTTTTTCCTTTACCA
evgtrinloc145t1	CAAATTAGTGAATTTAGCGA	ATATTTTCAAACCTATCAAG
evgtrinloc766t0	AATATAAAAAACCATCAATT	TAAGGAATACCCTCAGGTGAGTA
evgtrinloc5240t0	AACTTAAATAGAAAACGGTTCTA	CCAGGATACTGATACTTTGT
evgtrinloc15173t0	GGGTTGGATTTCTTTTTACT	CAATATGAAAATCACGTAGG
evgtrinloc11252t0	AAGTAATATCACCGTTCAAC	CAAAGCCATACCTATTTCGG
EF1-α	AAGAATGGACAGACTCGTGAAC	AATGGAACAGCAGCAGGATT
